# Supplementary material for: Fear of falling: Scoping review and topic analysis using natural language processing
Source: PLoS One. 2023 Oct 31;18(10):e0293554. doi: 10.1371/journal.pone.0293554 (PMC10617702; doi:10.1371/journal.pone.0293554)
Supplement: S1 File — (XLSX) [file pone.0293554.s001.xlsx]

## Sheet: Synthesis
						Concepts	Sub-categories		Sub-subcategories	Measures
Topic 4	QoL [24, 33, 67, 85, 99, 109, 132, 147, 207, 217, 247, 291, 299, 310, 315, 319, 347, 365, 385, 390, 392, 394, 403, 440, 472, 486, 495, 504, 514, 528, 554, 559, 565, 619, 665, 683, 694, 700, 707, 723, 729, 769, 800, 817, 843, 848, 851, 855, 861, 870, 888, 909, 921, 951, 962]	HRQoL [85, 99, 132, 147, 217, 310, 315, 385, 390, 440, 528, 619, 694, 848, 921]		Functional Health [37, 52, 58, 117, 141, 175, 181, 190, 210, 220, 228, 235, 245, 256, 294, 320, 387, 406, 424, 442, 478, 496, 522, 529, 549, 608, 626, 668, 672, 704, 724, 763, 778, 874, 886, 888, 889, 898]		Physical Health [203, 413, 417, 484, 485, 713, 741, 840, 867, 915, 923]	Physical fitness [191, 410, 606] and muscle performance [111, 148, 165, 201, 251, 476, 582, 622, 688, 738, 774, 812, 838, 922, 924]		strength	muscle strength [34, 120, 214, 264, 378, 740, 855, 930, 939], knee strength [221], limb strength [740], appendicular skeletal muscle [178], extremity strength [815], handgrip strength [178, 517], grip strength [0, 178, 304, 331, 517, 653, 658], lower extremity weakness [432], tender joint counts [678], chair stand test [422, 658], handgrip test [595], push to rise from the chair [444], sit-to-sta…
									endurance	5 time chair stand time [161], three-time stand [900]
									power	standing acceleration [3]
									Cardiovascular fitness [672]	breathlessness [740]
							Mobility and flexibility [200, 231, 328, 343, 428, 480, 495, 518, 544, 548, 602, 657, 666, 674, 688]		range of motion
									flexibility
									agility	agility [329]
									overall	kinematics [947]
							Motor control/motor ability [20, 154, 187, 222, 788, 807]		coordination [222]	muscular co-activation [359], dual-task performance [604, 849], rapid stepping [356, 625]
									reaction time
									dexterity
									proprioception
							Balance and stability		postural stability [120, 283, 589, 797]	postural vertigo [295], symptoms of standing [395], postuographic parameters [603], postural adjustments [794], postural control [43, 156, 262, 452, 469, 556, 745, 784, 846, 862, 872, 946], postural instability [822], postural performance [498], center of pressure [1, 204, 615, 891], center of mass [920], weight shifting ability [470], mass weight shift [180]
								Topic 1	balance [25, 36, 49, 58, 62, 64, 68, 79, 84, 110, 122, 125, 137, 142, 145, 149, 159, 169, 176, 180, 188, 201, 207, 211, 235, 239, 241, 250, 278, 287, 298, 301, 307, 316, 322, 328, 329, 334, 339, 342, 352, 357, 361, 376, 410, 428, 452, 470, 479, 491, 496, 514, 519, 524, 541, 547, 549, 572, 573, 575, 582, 588, 597, 602, 607, 610, 613, 627, 629, 630, 632, 642, 654, 663, 667, 674, 686, 697, 703, 704,…	downward head pitches [351], balance control [352], dynamic balance control [352], balance impairment [602, 704], balance problems [278, 793], balance test [110, 514], iTUG scores [3, 545], TUG scores [235, 304, 514, 518, 545, 620, 874, 913, 928], one leg stand [442, 653], sideway velocity [389], stair ability [305], dynamic balance [235, 352] , balance loss recovery [519], balance confidence [14…
								Topic 1	gait [3, 37, 46, 68, 82, 95, 145, 176, 180, 184, 207, 211, 218, 235, 241, 245, 264, 282, 293, 301, 307, 326, 339, 354, 357, 366, 379, 383, 402, 407, 431, 450, 478, 491, 496, 502, 506, 541, 545, 547, 553, 591, 632, 640, 654, 662, 686, 776, 794, 795, 798, 801, 806, 817, 831, 843, 863, 868, 894, 898, 903, 913, 917, 930, 939, 942]	footwear [62], shoes [137], gait deficits [235], gait disorders [491], gait speed [145, 180, 245, 478, 502, 913, 930, 942], gait changes [218], gait variability [282], gait velocity [402, 506], freezing of gait [95, 506], cadence [502], slowness [38], step length [436], step time [502], stepping performance [507], # of steps [97], stride length [502], stride time variability [804], walking aid/ca…
									overall	dizziness [395, 562, 665, 793, 830], stability [163, 283, 493, 589, 797, 822, 850], stability parameters [850], unsteadiness [186, 961], feeling unsteady [718, 882], vestibular feedback processes [845], vestibular system [631], leg and trunk movements [293], trunk oscillation [140], turn to walk [942], turning parameters [574], turning velocity [3], knee buckling [296], motion data [799], stand a…
							Body composition		skeletal/bone	bone mineral density [217, 283, 304, 652]
									Fat/Muscle	BMI [59, 145, 278, 678, 924], obesity [5, 72, 428, 749, 837, 862], adiposity [142], waist-to-hip ratio [215], body fat [913], HbA1c levels [928], low-muscle mass [536]
							Energy and vitality			fatigue [56], feeling of exhaustion [38], frailty [15, 51, 63, 90, 183, 235, 517, 540, 611, 843, 900], vitality [840]
						Cognitive Health [0, 22, 71, 84, 111, 126, 130, 166, 491, 572, 624, 661, 702, 785, 801, 912, 939]	Executive function/ Memory			anticipatory awareness [26], memory [22, 212, 345, 620, 695], memory recognition performance [620], poor judgement [114], prefrontal cortex activation [135], dual-task performance (dup.), memory complaints [212], memory decline [345], memory loss [620]
							Attention [22, 368]			selective attentional processing [368]
							Social cognition
							Psychomotor speed
							Language
							Perception			visuospatial skills [80]
						Psychological Health	Emotional regulation and resilience			distress [414, 928], stress [92, 570], positive/negative affect [539, 570], poor emotional health [713], mood [96, 622], morale [376], optimism [570], life satisfaction [214, 539, 570, 803], psychological inflexibility [92], repressive coping [409], loneliness [570, 700], coping strategies [377]
							self-esteem and self-efficacy			perceived control [703], exercise self-efficacy [89, 555], falls efficacy [457], perceived autonomy [539], loss of confidence [541], mastery [422, 593], mastery of life control [593], perceived ability to manage falls [890], physical self-perception [221], self-efficacy [89, 325, 372, 555, 570, 721], self-evaluation [829], self-regulation [570], self-actualization [504], health-related self-evalu…
							psychological conditions (not diagnosis)			fear of pain [449], kinesiophobia [39, 729, 796, 965], perception of poststroke body changes [680], phobic reaction [501], catastrophizing [954], neuroticism [108, 444], agoraphobia [585], temperament [96]
						Self-rated Health	Self-rated Physical Health			perceived general health [339, 434, 444, 602, 678], poor health perception [207], self-perceived health [406, 843], self-rated health [94, 117, 214, 245], subjective general health [444], health status [314, 465, 497, 718, 951], perceived health [314, 406, 482, 491, 843], health assessment scores [678]
							Self-rated Mental Health			mental health [535, 554, 713, 881], mental health disorders [554]
				Medical Care Factors		medical history of falls				falls [8, 42, 54, 66, 91, 94, 97, 111, 120, 121, 123, 133, 134, 142, 153, 161, 172, 175, 182, 193, 197, 205, 207, 214, 220, 221, 237, 242, 245, 256, 268, 270, 271, 274, 290, 292, 294, 314, 327, 333, 337, 366, 371, 372, 379, 393, 397, 399, 400, 403, 411, 413, 416, 426, 429, 435, 444, 456, 457, 466, 467, 473, 475, 476, 482, 484, 489, 495, 497, 509, 513, 514, 522, 524, 526, 534, 541, 544, 564, 568, …
						medical conditions and diseases	Uncategorized			inflammation [596], hearing impairment [94, 118, 245, 371, 609], acromegaly [322], delirium [371, 609], hypocapnia [483]
							Neurological conditions			Parkinson's disease [56, 95, 125, 131, 143, 163, 201, 205, 233, 261, 273, 288, 298, 307, 315, 365, 369, 392, 404, 407, 430, 438, 452, 469, 473, 506, 518, 525, 528, 553, 574, 604, 651, 654, 661, 663, 677, 795, 796, 797, 819, 822, 851, 942, 954], motor fluctuations (PD) [125, 663], dementia [3, 10, 44, 65, 86, 205, 374, 512, 540, 545, 668, 819, 894, 922, 942], palsy [642, 659, 681], polio [120, 211…
							Mental health conditions			anxiety [26, 35, 39, 54, 58, 59, 86, 95, 109, 112, 125, 129, 134, 138, 143, 145, 162, 189, 201, 212, 224, 239, 256, 262, 270, 285, 294, 302, 325, 337, 349, 357, 365, 370, 376, 379, 390, 393, 394, 400, 407, 410, 418, 444, 449, 458, 459, 483, 500, 501, 504, 528, 534, 543, 554, 573, 585, 600, 610, 613, 617, 636, 637, 648, 661, 693, 695, 703, 720, 746, 763, 764, 765, 770, 782, 787, 805, 807, 815, 833…
							Cardiovascular conditions			blood pressure [616, 855, 874], cardiac disease [52], heart failure class [725], hypertension [27, 98, 100, 445, 538, 541, 571, 602, 610, 616, 736]
							Respiratory conditions			COPD [260, 565, 630, 962], dyspnea [962]
							Musculoskeletal conditions			OA [59, 140, 169, 202, 204, 225, 296, 305, 388, 534, 552, 603, 623, 730, 848, 901, 920], RA [240, 375, 490, 526, 573, 618, 645, 678, 729, 786, 877], hip fracture [10, 53, 69, 108, 109, 129, 194, 196, 226, 228, 238, 253, 267, 302, 325, 344, 475, 485, 486, 635, 648, 671, 690, 782, 810, 886, 922], pelvic fracture [73, 75, 88, 92], fracture [10, 41, 53, 69, 73, 75, 88, 89, 92, 94, 105, 108, 109, 129,…
							Foot conditions			foot dysfunction [623], foot impairment [240, 618], foot disability [240, 618], foot pain [240, 552, 557, 618, 908], foot problems [137, 557, 908], ankle-foot orthoses [137, 745]
							Cerebrovascular conditions			cerebral apoplexy [514], stroke [43, 50, 124, 131, 156, 180, 188, 232, 236, 241, 256, 370, 394, 399, 413, 456, 473, 487, 585, 602, 680, 744, 764, 815, 831, 833, 839, 850, 854, 856, 860, 863, 868, 870]
							Urological and urinary conditions			urinary incontinence [378, 445, 612, 800], urinary tract symptoms [170], urological disorders [68, 179, 713], chronic kidney disease [818]
							Cancer			cancer [32, 46, 111, 301, 535]
							Sleep conditions			sleep disorders [788], sleep disturbance [115, 598, 948], sleep duration [805], sleep problems [612], sleep quality [107, 236, 380, 511, 723, 788, 805, 939, 948], diurnal somnolence [661], sleepiness [511, 948], drowsiness [948]
							Pain			pain [17, 28, 37, 39, 48, 56, 59, 83, 89, 90, 108, 134, 141, 161, 162, 171, 183, 196, 202, 225, 240, 251, 252, 277, 279, 291, 296, 298, 305, 314, 363, 379, 381, 424, 426, 427, 432, 449, 480, 482, 484, 490, 552, 555, 557, 573, 583, 591, 610, 618, 645, 661, 664, 716, 720, 723, 724, 729, 786, 793, 796, 802, 812, 816, 847, 848, 858, 862, 873, 877, 886, 892, 893, 901, 908, 911, 919, 925, 926, 965], lo…
							Vision conditions			vision [66, 90, 118, 185, 203, 224, 254, 270, 303, 316, 322, 338, 343, 353, 400, 464, 550, 558, 563, 578, 599, 643, 644, 645, 649, 657, 674, 690, 697, 705, 833, 844, 872, 879, 880, 946], poor visual acuity [926], glaucoma severity [878], vision loss [254, 322, 558, 563, 690, 880], visual disability [203], glaucoma [7, 66, 82, 97, 100, 158, 177, 254, 312, 338, 346, 544, 550, 558, 559, 643, 878, 88…
							Disability			disability [32, 50, 74, 85, 112, 117, 118, 133, 153, 164, 165, 179, 182, 186, 202, 203, 231, 240, 263, 287, 309, 317, 320, 324, 338, 340, 344, 365, 372, 387, 391, 412, 417, 428, 452, 472, 474, 476, 493, 504, 528, 551, 552, 557, 560, 573, 575, 610, 611, 618, 656, 660, 676, 678, 686, 688, 699, 713, 718, 725, 772, 786, 791, 800, 802, 804, 824, 858, 859, 861, 873, 882, 894, 938], paraplegia [745, 817]
						comorbidities				comorbidities [134, 514], # of chronic diseases [115], chronic diseases [115, 214, 612], other conditions [571], chronic illness [220], morbidities [35], multimorbidity [503]
						medication / polypharmacy				antihypertensive drugs [571, 602], antidepressants [595], antivertigo medication [830], anxiolytic and hypnotic medication [586], benzodiazepines [595], droxidopa [600], number of medications [90, 602], osteoporosis medication [513], polypharmacy [406, 922], medication use [763], medications [90, 245, 314, 353, 586, 602, 620, 725], psychoactive medication [746], psychotropic drugs [496], psychotr…
						surgeries/treatment received				hip fracture surgery [810, 886], acute hospitalization [740], emergency [91, 564], fall-related orthopedic surgery [770], length of hospital stay [268], total joint/knee arthroplasty [59, 123, 225, 623, 808]
						health care access
						health care utilization				health service utilization [633]
						quality of care				prescriber acceptance of pharmacist recommendations [569, 584], value for health [486]
						health insurance coverage
						health literacy				knowledge of osteoporosis [281]
						Autonomy				autonomy [504, 539, 803], autonomic disfunction [661], dependent on personal care [746], dependence for ADL/IADL [314], physical independence [181], functional dependence [245]
			Topic 2	Activity (Functional Health Range; what?) [5, 13, 21, 43, 45, 47, 57, 64, 67, 69, 71, 74, 114, 119, 181, 186, 208, 216, 233, 238, 254, 257, 259, 266, 273, 276, 277, 300, 303, 309, 313, 317, 333, 338, 344, 349, 360, 379, 400, 406, 411, 415, 417, 418, 422, 426, 429, 434, 457, 466, 474, 476, 477, 489, 490, 499, 532, 544, 551, 560, 572, 635, 643, 646, 647, 656, 672, 676, 682, 690, 696, 698, 702, 722,…		ADL [54, 102, 125, 167, 174, 207, 214, 273, 294, 302, 314, 371, 379, 380, 395, 400, 484, 493, 494, 537, 602, 633, 638, 641, 648, 664, 699, 816, 830, 871, 875, 913, 938]				difficulty grocery shopping [195]
						IADL [214, 314, 379, 633, 638, 664, 871, 913]				difficulty in using public transport [278]
						physical activity [5, 13, 57, 64, 67, 71, 119, 181, 208, 238, 273, 276, 277, 300, 309, 317, 406, 474, 532, 551, 635, 656, 690, 702, 769, 774, 781, 783, 814, 857, 893, 927, 929, 935, 956]				exercise behavior [750], exercise [11, 367, 887], exercise expectations [901], exercise limitations [214], exercise needs [747], exercise regimen [747], physically active [721], time spent upright [238], physical inactivity [43]
						activity restriction [21, 47, 74, 114, 186, 216, 254, 257, 259, 303, 313, 333, 349, 360, 379, 406, 411, 417, 422, 457, 466, 476, 643, 646, 676, 696, 771, 888]
						activity limitation [45, 338, 429, 489, 490, 499, 572, 791, 819]
						activity levels [544, 647, 682, 722, 760, 968]
						activity avoidance [233, 344, 400, 415, 418, 426, 434, 560, 672, 698, 790, 878]
						Lifestyle				drinking status [939], driving habits [905]
						Sedentary behavior				sedentary lifestyle [277, 516, 467], sitting time [744]
						Other activities				climbing [877], fall precautions [760], heavy work [877]
				Social Factors		social support				caregiver fear [253], no available emotional support [467], caregiver's report [637], lack of support [466], social support (familial) [638], social support [98, 638, 693, 916], perceived social support [693]
						Relationships/social network				caregiver burden [567, 661], social contact [489], social interaction [497]
						Community engagement				church attendance [445], reduced social activity [266], social activities [495]
						Cultural factors
				Environmental Factors [81, 103, 351, 391, 398, 512, 515, 558, 952]		built physical environment				crime safety [208], high crime [55], discomfort with the neighborhood environment [150], dim-light conditions [558], garbage accumulation [55], hazardous environments [571], home hazards [81, 512], home safety [8], neightborhood environment [150, 952], neighborhood conditions [103], open sewers [55], outdoor gyms [55], residence [725], perceived accessibility [103], residence place [384], residin…
						natural environment
				Demographic Factors	Topic 6	Gender				gender [10, 26, 153, 161, 178, 236, 266, 313, 331, 367, 372, 375, 407, 571, 626, 636, 691, 698, 830], female [35, 39, 52, 59, 90, 106, 115, 117, 148, 150, 156, 175, 207, 214, 220, 314, 339, 366, 379, 393, 400, 429, 466, 482, 489, 490, 509, 513, 538, 540, 541, 572, 638, 650, 658, 689, 696, 721, 739, 753, 815, 894, 922, 924, 939]
						Age [10, 14, 35, 39, 55, 117, 154, 161, 207, 210, 214, 220, 256, 266, 294, 314, 331, 336, 375, 393, 467, 541, 571, 572, 576, 586, 592, 634, 636, 638, 682, 711, 722, 725, 763, 816, 830, 843, 847, 890, 930]				age structures [336]
						Race/ethnicity				being African American [478], by race and ethnicity [48], White and Black participants [934], Black or minority group [278], being Black [278, 548, 934]
						Socioeconomic status				do not speak/understand English [206], education [35, 214, 220, 278, 314, 333, 443, 468, 541, 571, 576, 701, 706, 808, 827, 939], literacy [586], having a job [830], income [278, 406, 571], economic burden [256], occupational status [571, 741], socioeconomic status [336]
						marital status				marital status [210, 830, 939], unmarried [541]
						Living situation				family type [333], household size [572], living alone [38, 115, 428, 444, 541, 638, 830, 924], living companions [571], living without a spouse [214], presence of family [227], presence of friends [227], urban vs rural [336]
						Mortality [21, 32, 104, 113, 199, 771]
						research design				over time [69, 143, 184], panel effects [441]
