# Supplementary material for: Fear of falling: Scoping review and topic analysis using natural language processing
Source: PLoS One. 2023 Oct 31;18(10):e0293554. doi: 10.1371/journal.pone.0293554 (PMC10617702; doi:10.1371/journal.pone.0293554)
Supplement: S2 File — (XLSX) [file pone.0293554.s002.xlsx]

## Sheet: final_with_topics_clean
id	Abstract	Authors	Title	doi
0	OBJECTIVES: Although hand grip strength and cognitive function are associated with fear of falling (FOF), little is known about whether coexisting physical and cognitive decline is jointly related to FOF. This study examines whether grip strength and cognitive function interact to shape FOF and FOF-related activity restriction (FAR) among Korean older adults. METHODS/DESIGN: This study used seven…	Park, Gum-Ryeong; Kim, Jinho	Coexistent physical and cognitive decline and the development of fear of falling among Korean older adults.	10.1002/gps.5705
1	BACKGROUND: Fear of falling (FOF) is a psychological condition that can lead to increased morbidity and mortality in the elderly population. However, the subjective and multidimensional nature of FOF results in limitations of existing FOF measurement tools, which could influence the generalization of the findings from various studies. An objective measure of FOF could address those limitations. T…	Gui, Chenfan; Venema, Dawn M; Chien, Jung Hung; Cochran, Teresa M; Siu, Ka-Chun	Quantifying fear of falling by utilizing objective body sway measures: A 360degree virtual video study.	10.1016/j.gaitpost.2022.02.006
3	OBJECTIVE: To explore relationships between the instrumented timed up and go test (iTUG) and the following risk factors for falls: cognitive functioning, fear of falling (FoF), and quality of life (QoL) in people with dementia. METHODS: 83 community-dwelling older adults with dementia (mean+/-sd age 78.00+/-7.96 years; 60.2% male) completed an interview to capture global cognition (Mini-Addenbroo…	Williams, Jonathan M; Nyman, Samuel R	Association between the instrumented timed up and go test and cognitive function, fear of falling and quality of life in community dwelling people with dementia.	10.22540/JFSF-03-185
5	BACKGROUND: An understanding of capacity for physical activity in obese populations should help guide interventions to promote physical activity. Fear of falling is a phenomenon reported in the elderly, which is associated with reduced mobility and lower physical activity levels. However, although falls are reportedly common in obese adults, fear of falling and its relationship with activity has …	Rosic, Gilly; Milston, Anne M; Richards, Jim; Dey, Paola	Fear of falling in obese women under 50 years of age: a cross-sectional study with exploration of the relationship with physical activity.	10.1186/s40608-019-0230-z
7	PURPOSE: Falls are very prevalent in the older population. Visually impaired elderly patients are prone to falls as the result of visual loss and ageing. The purpose of the study was to compare the fear of falling (FoF) between primary open angle glaucoma (POAG) and age-related macular degeneration (ARMD) patients who live in a developing country. METHODS: This was a cross-sectional observational…	Urata, Carla N; Mazzoli, Livia S; Kasahara, Niro	A Comparative Analysis of the Fear of Falling Between Glaucoma and Age-Related Macular Degeneration Patients From a Developing Country.	10.1167/tvst.7.5.17
8	INTRODUCTION: Falls and fear of falling are considered as the major factors affecting the elderly's disabilities, so that most of these individuals often find their homes as a safe environment. AIM: The aim of this study was to evaluate the relationship between home safety and prevalence of falls and fear of falling among older adults. MATERIALS AND METHODS: This cross-sectional study was conduct…	Mortazavi, Hamed; Tabatabaeichehr, Mahbubeh; Taherpour, Masoumeh; Masoumi, Mohadece	Relationship Between Home Safety and Prevalence of Falls and Fear of Falling Among Elderly People: a Cross-sectional Study.	10.5455/msm.2018.30.103-107
10	BACKGROUND/AIM: The purpose of this study was to investigate the estimated prevalence of dementia and the relationship between cognitive impairment and fear of falling in patients with hip fractures. METHODS: Analysis 1 included 100 patients with hip fractures. Analysis 2 included a subgroup of subjects with >=75 years of functional independence: 46 patients with hip fractures and 46 control subj…	Kasai, Mari; Meguro, Kenichi; Ozawa, Hiroshi; Kumai, Keiichi; Imaizumi, Hideki; Minegishi, Hanae; Oi, Hideki; Oizumi, Akira; Yamashiro, Masahiro; Matsuda, Michimasa; Tanaka, Masahiko; Itoi, Eiji	Fear of Falling and Cognitive Impairments in Elderly People with Hip Fractures.	10.1159/000480497
11	Fear of falling is a critical component in fall prevention approaches; however, it is often overlooked in the majority of fall prevention exercises. Alternative fall prevention approaches that take fear of falling into account are necessary. This article discusses fall prevention activities that are feasible for individuals with limited mobility who have an increased fear of falling. Health care …	Chandrasekaran, Subhalakshmi; Hibino, Hidetaka; Gorniak, Stacey L; Layne, Charles S; Johnston, Craig A	Fear of Falling: Significant Barrier in Fall Prevention Approaches.	10.1177/15598276211035360
13	The aim of the current study was to provide new evidence for the associations between physical activity (PA), sedentary behavior (SB), and fear of falling (FOF) by investigating the impact of replacing 30 min SB with both light-intensity PA (LPA) and moderate-to-vigorous PA (MVPA) on FOF in older Chinese women. Cross-sectional data from a Physical Activity and Health in Older Women Study (PAHIOWS…	Ren, Pengfei; Zhang, Xianliang; Du, Litao; Pan, Yang; Chen, Si; He, Qiang	Reallocating Time Spent in Physical Activity, Sedentary Behavior and Its Association with Fear of Falling: Isotemporal Substitution Model.	10.3390/ijerph19052938
14	OBJECTIVE: Subjective age has been implicated in a range of health outcomes but its associations with Fear of Falling (FoF) are unknown. The present study examined the relation between subjective age and FoF in large national sample. METHODS: Participants were drawn from the National Health and Aging Trends Study (NHATS, 2011-2017). 1,679 participants provided data on FoF, subjective age, demogra…	Fundenberger, Herve; Stephan, Yannick; Hupin, David; Barth, Nathalie; Terracciano, Antonio; Canada, Brice	Prospective associations between subjective age and fear of falling in older adults.	10.1080/13607863.2020.1856775
15	BACKGROUND: Fear of falling (FoF) has far-reaching implications including activity restriction, functional decline and reduced quality of life. It is a common consequence of falls but may be present even in non-fallers. This study aimed to determine the factors associated with FoF in a segment of Singapore's community-dwelling older adults. METHODS: This descriptive cross-sectional study recruite…	De Roza, Jacqueline Giovanna; Ng, David Wei Liang; Mathew, Blessy Koottappal; Jose, Teena; Goh, Ling Jia; Wang, Chunyan; Soh, Cindy Seok Chin; Goh, Kar Cheng	Factors influencing fear of falling in community-dwelling older adults in Singapore: a cross-sectional study.	10.1186/s12877-022-02883-1
20	BACKGROUND: Older adults at risk of falling or who have fear of falling (FoF) present a discrepancy between "imagined" and "performed" actions. Using the gait-related motor imagery paradigm, we investigated whether prediction accuracy in motor execution is associated with the onset of FoF and with prospective falls among older adults with FoF. METHODS: A cohort of 184 community-dwelling older adu…	Sakurai, Ryota; Montero-Odasso, Manuel; Suzuki, Hiroyuki; Ogawa, Susumu; Fujiwara, Yoshinori	Motor Imagery Deficits in High-Functioning Older Adults and Its Impact on Fear of Falling and Falls.	10.1093/gerona/glab073
21	AIM: To analyze the correlation between activity restriction due to fear of falling and mortality among Koreans aged >=45 years. METHODS: After excluding missing values, the data of 411 participants from the first to sixth waves of the Korean Longitudinal Study of Aging were analyzed using the chi2 -test, log-rank tests and Cox proportional hazards model. RESULTS: In model 1, which did not includ…	Yang, Jeong Min; Kim, Jae Hyun	Association between activity restriction due to fear of falling and mortality: Results from the Korean longitudinal study of aging.	10.1111/ggi.14336
22	OBJECTIVES: Literature regarding the association of fear of falling (FOF), a common concern in aging, and cognition is scarce. Moreover, whether frequency of FOF endorsement influences age-related cognitive decline has not been reported. Here we determined whether FOF status (no FOF, single-report FOF, recurrent FOF), predicted decline in global cognitive function (GCF), memory, and attention/exe…	Kraut, Rebecca; Holtzer, Roee	Recurrent but not single report of fear of falling predicts cognitive decline in community-residing older adults.	10.1080/13607863.2021.1916878
24	Preserving Quality of Life (QoL) in old age gains in importance, but Fear of Falling (FoF) considerably limits QoL. The aim of our study was to understand how physical mediators may translate FoF to QoL. At Time 1, FoF, subjective leg strength, balance, QoL, and objective gait speed were assessed. QoL was reassessed after 6 months, at Time 2 (n = 125). A sequential mediation analysis examined whe…	Steckhan, Greta M A; Fleig, Lena; Schwarzer, Ralf; Warner, Lisa M	Perceived Physical Functioning and Gait Speed as Mediators in the Association Between Fear of Falling and Quality of Life in Old Age.	10.1177/0733464820979188
25	BACKGROUND: Fear of falling is commonly assessed using the Activities-specific Balance Confidence Scale which is an instrument to measure balance confidence, based on the assumption that fear of falling is due to the absence of balance confidence. The "Survey of Activities and Fear of Falling in the Elderly" measures the concept of fear of falling more directly on a scale of 0.0 and 3.0 points. H…	Brodowski, Hanna; Strutz, Nicole; Mueller-Werdan, Ursula; Kiselev, Joern	Categorizing fear of falling using the survey of activities and fear of falling in the elderly questionnaire in a cohort of hospitalized older adults: A cross-sectional design.	10.1016/j.ijnurstu.2021.104152
26	BACKGROUND: Falls are common in Huntington's disease (HD), which can have serious consequences and may therefore lead to fear of falling (FoF). There is little knowledge about falls or FoF in individuals with HD or about formal and informal caregivers' fear about falls in individuals with HD. OBJECTIVE: To explore prevalence of falls, FoF and fall preventive measures both those applied and those …	Kalkers, Kristel; Schols, Jos M G A; van Zwet, Erik W; Roos, Raymund A C	Falls, Fear of Falling, and Preventive Measures in Huntington's Disease: The Perspectives of Individuals with Huntington's Disease and Caregivers in Long-Term Care.	10.3233/JHD-210493
27	The aim of this study was to determine the relationship between the fear of falling/the degree of fear of falling (FoF) and orthostatic hypotension (OH) in older adults. This cross-sectional study was conducted with 314 older outpatients. If the total score of the Falls Efficacy Scale-International scale was 16-19, 20-27 and >= 28, it was assumed that there was low FoF, moderate FoF and high FoF,…	Arik, Ferhat; Soysal, Pinar; Capar, Emre; Kalan, Ugur; Smith, Lee; Trott, Mike; Isik, Ahmet Turan	The association between fear of falling and orthostatic hypotension in older adults.	10.1007/s40520-020-01584-2
28	AIMS: This study aims to investigate the relationship between physical activity, fear of movement and fear of falling in older adults with chronic pain. MATERIALS AND METHODS: The study includes 163 older adults aged 65 years and over, who live in a private nursing home. The cognitive functions of the individuals who participated in the study were evaluated with the mini-mental examination scale …	Sertel, Meral; Aydogan Arslan, Saniye; Tutun Yumin, Eylem; Demirci, Cevher Savcun; Tarsuslu Simsek, Tulay	Investigation of the relationship between physical activity, kinesiophobia and fear of falling in older adults with chronic pain.	10.1080/08990220.2021.1958774
32	BACKGROUND: The fear of falling (FOF) has been reported in a high percentage of elderly people. An excessive FOF is a major concern among the elderly because it can lead to permanent disability. However, the impact of FOF on mortality has been insufficiently studied. The aim of this study was to investigate the impact of FOF on mortality among the elderly in Korea. METHODS: This was a prospective…	Lee, Ari; Lee, Jungun; Lee, Gyumin; Lee, Dong Ryul	Fear of Falling and Mortality among Older Adults in Korea: Analysis of the Korean Longitudinal Study of Aging.	10.4082/kjfm.18.0128
33	Objective: Syncope is a prevalent condition that has a marked impact on quality of life. We examined the association between syncope and quality of life (QoL) and whether this association was explained by fear of falling (FoF). Methods: We examined data from Wave 3 of The Irish Longitudinal Study on Aging (TILDA), of adults aged >=50 years (n = 4,946) who were asked to report syncope and who comp…	McCarthy, Kevin; Ward, Mark; Romero Ortuno, Roman; Kenny, Rose Anne	Syncope, Fear of Falling and Quality of Life Among Older Adults: Findings From the Irish Longitudinal Study on Aging (TILDA).	10.3389/fcvm.2020.00007
34	OBJECTIVES: To determine the relationship between fear of falling (FOF) and upper extremity muscle strength. METHODS: This cross-sectional study included 112 hospitalized, mobile patients. Forty-seven (42%) were males and 65 (58%) were females, and the mean age was 72.3. The study was carried out between September 2018 and September 2019 at Balikli Rum Hospital Nursing Homes, Istanbul, Turkey. Pa…	Yardimci, Bulent; Akdeniz, Melahat; Demir, Tarik	The correlation between fear of falling and upper extremity muscle strength.	10.15537/smj.2021.42.4.20200674
35	BACKGROUND: Fear of falling (FOF) is the most common public health problem, which can lead to loss of confidence, reducing physical and social activities, depression, loss of mobility, increased risk of falls, physical weakness, and strong negative impact on an older people's quality of life. However, studies in developing country were lacking, particularly in the study area. Therefore, the aim o…	Birhanie, Gebremeskel; Melese, Haimanot; Solomon, Gebrerufael; Fissha, Berihu; Teferi, Molla	Fear of falling and associated factors among older people living in Bahir Dar City, Amhara, Ethiopia- a cross-sectional study.	10.1186/s12877-021-02534-x
37	Fear of falling is common among older adults with spinal diseases. The purpose of the current study was to examine fear of falling and related factors in this population. A total of 138 participants were recruited and completed survey questionnaires along with the Timed Up & Go Test. Participants were 73.7 years old on average, 52% had fall experience, and 56% were taking more than four medicatio…	Lee, Dayeon; Tak, Sunghee H	Fear of Falling and Related Factors in Older Adults With Spinal Diseases.	10.3928/00989134-20210624-05
38	Some factors increase the fear of falling in frail older adults. Our aim is to quantify the influence of these factors. This cross-sectional study involved 229 community-dwelling prefrail and frail older adults aged 70 years and older. Fear of falling was moderate in 38.9% of our sample and high in 12.2%. Higher values were observed in women, those living alone, and those meeting criteria for slo…	Martinez-Arnau, Francisco M; Prieto-Contreras, Lucia; Perez-Ros, Pilar	Factors associated with fear of falling among frail older adults.	10.1016/j.gerinurse.2021.06.007
39	This study aimed to examine the relationship between fear of falling in elderly patients who underwent spinal surgery and pain, kinesiophobia, anxiety, depression, and associated factors. The study was a descriptive, cross-sectional design. The research sample consisted of 211 elderly patients who had undergone spinal surgery. The average age of the patients was 66.68 +/- 5.57. Of the sample, 83.…	Damar, Hale Turhan; Bilik, Ozlem; Baksi, Altun; Akyil, Sirin	Examining the relationship between elderly patients' fear of falling after spinal surgery and pain, kinesiophobia, anxiety, depression and the associated factors.	10.1016/j.gerinurse.2021.06.010
42	ABSTRACT: Researchers have repeatedly examined the relationship between a previous experience of a fall and subsequent fear of falling (FOF); however, few studies have investigated the effects of falling along various timelines among older adults. The objective of this study was to determine whether experiencing a fall in the previous month or the previous year led to FOF among the elderly. The N…	Chen, Wei-Cheng; Li, Yang-Tzu; Tung, Tao-Hsin; Chen, Chieh; Tsai, Ching-Yao	The relationship between falling and fear of falling among community-dwelling elderly.	10.1097/MD.0000000000026492
43	The early identification of individuals at risk of fear of falling after stroke is crucial in order to individualise preventive actions and interventions. The aim of this study was to identify the incidence of, and baseline factors in acute stroke that are associated with fear of falling at 6 months after stroke. Fear of falling was assessed by one question, which was answered by 279 of 452 eligi…	Hussain, Netha; Hansson, Per-Olof; Persson, Carina U	Prediction of fear of falling at 6 months after stroke based on 279 individuals from the Fall Study of Gothenburg.	10.1038/s41598-021-92546-9
44	INTRODUCTION: The purpose of this study is to examine self-awareness of patients with Alzheimer disease (AD) regarding forgetfulness and physical status, with the goal of further psychological understanding of these patients. METHODS: The 255 subjects included 33 healthy volunteers and 48 patients with mild cognitive impairment who were elderly community residents selected from the 2017 Wakuya Pr…	Kumai, Keiichi; Kawabata, Nobuko; Meguro, Kenichi; Takada, Junko; Nakamura, Kei; Yamaguchi, Satoshi	Mental and Physical Self-Awareness of Alzheimer Patients: Decreased Awareness of Amnesia and Increased Fear of Falling Compared to Views of Families: The Tajiri and Wakuya Projects.	10.1159/000516656
45	BACKGROUND: Fear of falling and previous falls are both risk factors that affect daily activities of older adults. However, it remains unclear whether they independently limit daily activities accounting for each other. METHODS: We used the data from Round 1 (Year 1) to Round 5 (Year 5) of the National Health and Aging Trends Study. We included a total of 864 community-dwelling participants who p…	Liu, Minhui; Hou, Tianxue; Li, Yuxiao; Sun, Xiaocao; Szanton, Sarah L; Clemson, Lindy; Davidson, Patricia M	Fear of falling is as important as multiple previous falls in terms of limiting daily activities: a longitudinal study.	10.1186/s12877-021-02305-8
46	BACKGROUND: Cancer patients with chemotherapy-induced peripheral neuropathy (CIPN) are at increased risk of falls and developing fear of falling (FoF). Although FoF may continue to impair motor performance and increase the risk of falling even further, this association remains unexplored in CIPN. RESEARCH QUESTION: Does high FoF in patients with CIPN further deteriorate motor performance beyond t…	Kang, Gu Eon; Murphy, Tamiko K; Kunik, Mark E; Badr, Hoda J; Workeneh, Biruh T; Yellapragada, Sarvari V; Sada, Yvonne H; Najafi, Bijan	The detrimental association between fear of falling and motor performance in older cancer patients with chemotherapy-induced peripheral neuropathy.	10.1016/j.gaitpost.2021.05.022
47	BACKGROUND: The effect of Fear of Falling (FOF) and fear-related Activity Restriction (AR) on Late Life Depression (LLD) remains unstudied in older adults. In this study, we aimed to clarify associations between FOF, AR and the prevalence and incidence of LLD in a large cohort of community-dwelling older adults. METHODS: In this prospective study, participants (n = 4230; 52.1% female) aged >=50 y…	Yao, Qian; Jin, Wenyi; Li, Yan	Associations between fear of falling and activity restriction and late life depression in the elderly population: Findings from the Irish longitudinal study on ageing (TILDA).	10.1016/j.jpsychores.2021.110506
48	INTRODUCTION: Recent evidence suggests that the effects of fear of falling on falls may differ by race/ethnicity. This study investigated whether race/ethnicity (white, black, and Hispanic) moderated the longitudinal effects of fear of falling on the incidence of falling and having a repeated fall among community-dwelling older adults. METHODS: We used data from 2011 to 2018 of the National Healt…	Chen, Tuo-Yu; Kim, Giyeon	Racial/Ethnic Differences in the Longitudinal Effects of Fear of Falling on Falls.	10.1159/000514448
49	The purpose of this study is to investigate the effects of post-mastectomy lymphedema on balance, kinesiophobia and fear of falling. A cross-sectional study with a control group. Seventy patients and 62 healthy volunteers were included. After determining the stage and limb volumes of the patients, all participants were evaluated with scales. There was a statistically significant difference in all…	Altas, Elif Umay; Demirdal, Umit Secil	The effects of post-mastectomy lymphedema on balance, Kinesiophobia and fear of falling.	10.1080/07370016.2021.1887564
51	This study aimed to describe frailty and fear of falling and examine the cross-sectional association between frailty and fear of falling in community-dwelling older adults in China. We recruited 165 older adults from five selected communities in the five districts of Changchun, Jilin Province. Participants were asked to complete a demographic questionnaire, the Short Falls Efficacy Scale-Internat…	Qin, Yuan; Li, Junxin; McPhillips, Miranda; Lukkahatai, Nada; Yu, Fang; Li, Kun	Association of fear of falling with frailty in community-dwelling older adults: A cross-sectional study.	10.1111/nhs.12840
52	BACKGROUND: Falls and fear of falling are a major problem for older people and a leading cause of functional decline and institutionalization. There is limited data on the prevalence of falls in a 12-month period among Israeli older adults. Our main objective was to evaluate the prevalence of falls among Israeli community-dwelling older people aged >=65 years and to identify factors associated wi…	Frankenthal, Dvora; Saban, Mor; Karolinsky, Dolev; Lutski, Miri; Sternberg, Shelley; Rasooly, Iris; Laxer, Irit; Zucker, Inbar	Falls and fear of falling among Israeli community-dwelling older people: a cross-sectional national survey.	10.1186/s13584-021-00464-y
54	OBJECTIVES: We aimed to study the prevalence of fear of falling (FOF), and its association with physical performance, functionality, frailty, sarcopenia, and a variety of geriatric syndromes including cognitive impairment, depression, quality of life and hearing. DESIGN: Retrospective, cross-sectional study. SETTING: Community-dwelling older adults applied to the geriatric outpatient clinic of a …	Bahat Ozturk, G; Kilic, C; Bozkurt, M E; Karan, M A	Prevalence and Associates of Fear of Falling among Community-Dwelling Older Adults.	10.1007/s12603-020-1535-9
55	INTRODUCTION: Characteristics of a built neighborhood may aggravate agravett to fear of falling in older adults and this knowledge are important to contribute to developing strategies aimed at reducing fear of falling and their consequences. OBJECTIVE: To verify the association between self-perception of built neighborhood characteristics and fear of falling in community-dwelling older adults. MA…	Canever, Jaquelini Betta; Danielewicz, Ana Lucia; Leopoldino, Amanda Aparecida Oliveira; de Avelar, Nubia Carelli Pereira	Is the self-perception of the built neighborhood associated with fear of falling in community-dwelling older adults?.	10.1016/j.archger.2021.104395
56	Objective: Pain and fatigue are highly prevalent debilitating symptoms in Parkinson's disease (PD), however, their relationship with physical performance, fear of falling (FOF) and falls is not clear. We aim in this pilot study to investigate the relationship of pain and fatigue with physical performance, FOF and falls in people with Parkinson's disease (PwPD). Materials & methods: 53 PD patients…	Khalil, Hanan; Alissa, Nesreen; Al-Sharman, Alham; E'leimat, Islam; Majdi Al Qawasmeh; El-Salem, Khalid	Understanding the influence of pain and fatigue on physical performance, fear of falling and falls in people with Parkinson's disease: a pilot study.	10.2217/nmt-2020-0053
57	OBJECTIVES: The study sought to compare community-dwelling older people with respect to their level of physical activity and to the fear of falls between a group of sedentary elderly and a group of active elderly. METHODS: Cross-sectional descriptive study carried out with 113 community-dwelling older people (45 sedentary and 48 active), users of an outpatient care center of the private health sy…	Araya, Alejandra-Ximena; Iriarte, Evelyn	Fear of Falling among Community-dwelling Sedentary and Active Older People.	10.17533/udea.iee.v39n1e13
58	BACKGROUND: Falls are common in older people. The fear of falling (FOF) can lead elderly persons to restrict their activities which reduces quality of life. We aimed to estimate the prevalence and factors associated with FOF in community-dwelling Thai elderly to improve screening, treatment and prevention policies and practices. OBJECTIVES: We aimed to estimate the prevalence and factors associat…	Sitdhiraksa, Nantawat; Piyamongkol, Piyapat; Chaiyawat, Pakaratee; Chantanachai, Thanwarat; Ratta-Apha, Woraphat; Sirikunchoat, Jingswat; Pariwatcharakul, Pornjira	Prevalence and Factors Associated with Fear of Falling in Community-Dwelling Thai Elderly.	10.1159/000512858
59	BACKGROUND: The factors that lead to the fear of falling among older people after total knee arthroplasty (TKA) are poorly understood. The present study aims to examine the fear of falling among such patients and to determine the factors that are associated with that fear. METHODS: A total of 285 patients aged >=65 with knee osteoarthritis who underwent TKA at an orthopaedic hospital between Nove…	Zhang, Huaguo; Si, Wenteng; Pi, Hongying	Incidence and risk factors related to fear of falling during the first mobilisation after total knee arthroplasty among older patients with knee osteoarthritis: A cross-sectional study.	10.1111/jocn.15731
60	BACKGROUND: Depression is a risk factor for various conditions, including suicide. Considering the high prevalence of fear of falling in the elderly, its association with depression requires examination. This study investigated the relationship between depressive symptoms and fear of falling and falling-induced daily activity restrictions in Koreans aged 60 years or above. METHODS: Data from the …	Lee, Tae Hoon; Kim, Woorim	Is fear of falling and the associated restrictions in daily activity related to depressive symptoms in older adults?.	10.1111/psyg.12664
62	The aim of the study was to assess the characteristics of footwear altogether and to compare the effect of appropriate-fitting and ill-fitting footwear on functional performance, balance, and fear of falling (FoF) in older adults. Individuals who wore appropriate-fitting (n = 61) or ill-fitting footwear (n = 92) were enrolled in the study. Footwear was evaluated using the Footwear Assessment Scal…	Maden, Tuba; Bayramlar, Kezban; Maden, Cagtay; Yakut, Yavuz	Investigating the effects of appropriate fitting footwear on functional performance level, balance and fear of falling in older adults: A comparative-observational study.	10.1016/j.gerinurse.2021.01.001
63	OBJECTIVE: The present study aimed to examine the prospective associations of physical frailty with future falls and fear of falling (FOF) among community-dwelling older adults. METHODS: A prospective cohort study with a 48-month follow-up was conducted in a Japanese community. Participants were 2469 community-dwelling older adults aged 65 years or older who completed baseline and follow-up asses…	Makino, Keitaro; Lee, Sangyoon; Bae, Seongryu; Chiba, Ippei; Harada, Kenji; Katayama, Osamu; Shinkai, Yohei; Makizako, Hyuma; Shimada, Hiroyuki	Prospective Associations of Physical Frailty With Future Falls and Fear of Falling: A 48-Month Cohort Study.	10.1093/ptj/pzab059
64	BACKGROUND/AIM: Fear of falling frequently reported by older individuals and is an important health problem. The aim of this study was to investigate the effect of fear of falling on balance, dual task performance, physical activity level and the quality of life on the aged people. SETTING: Elderly care facilities. PARTICIPANTS: 60 elderly individuals aged 65 and over were included. 30 individual…	Sapmaz, Merve; Mujdeci, Banu	The effect of fear of falling on balance and dual task performance in the elderly.	10.1016/j.exger.2021.111250
65	BACKGROUND: The development of cognitive impairment and Fear of Falling (FoF) are strongly linked, but prevalence of FoF is not known in patients with different types of dementia. This study aims to evaluate and compare the prevalence and severity of FoF in patients' with dementia with Lewy bodies (DLB), Alzheimer disease (AD), and non-dementia. METHODS: 46 participants with DLB, 86 participants …	Soysal, Pinar; Tan, Semen Gokce; Smith, Lee	A comparison of the prevalence of Fear of Falling between older patients with Lewy body dementia, Alzheimer's disease, and without dementia.	10.1016/j.exger.2021.111248
66	BACKGROUND: Older adults with visual impairments experience a higher risk of falling, and are more vulnerable to adverse health consequences associated with falls than those with normal vision. This study characterizes longitudinal changes in objectively measured physical activity and fear of falling (FoF) occurring after various types of falls in visually impaired older adults. DESIGN: Prospecti…	E, Jian-Yu; Mihailovic, Aleksandra; Schrack, Jennifer A; Li, Tianjing; Friedman, David S; West, Sheila K; Gitlin, Laura N; Ramulu, Pradeep Y	Characterizing Longitudinal Changes in Physical Activity and Fear of Falling after Falls in Glaucoma.	10.1111/jgs.17014
67	BACKGROUND: Physical activity (PA), fear of falling (FOF) and quality of life (QOL) are very important constructs in geriatrics. The interplay among these constructs may vary between community-dwelling and assisted-living older adults. However, studies comparing the wellbeing of community-dwelling older adults with those residing in the assisted-living facilities (ALFs) are rather rare especially…	Akosile, Christopher Olusanjo; Igwemmadu, Charles Kenechukwu; Okoye, Emmanuel Chiebuka; Odole, Adesola Christiana; Mgbeojedo, Ukamaka Gloria; Fabunmi, Ayodeji Ayodele; Onwuakagba, Ifeoma Uchenna	Physical activity level, fear of falling and quality of life: a comparison between community-dwelling and assisted-living older adults.	10.1186/s12877-020-01982-1
68	BACKGROUND: Fear of falling (FoF) is a common psychological problem in community-dwelling older adults. However, which mobility function relate to newly developed FoF and persistent FoF are unknown. AIMS: We aimed to clarify which baseline mobility function is an independent predictor of one-year change in FoF. METHODS: The study design was a one-year longitudinal predictive validity study. Parti…	Oshima, Kensuke; Asai, Tsuyoshi; Fukumoto, Yoshihiro; Yonezawa, Yuri; Nishijima, Asuka	Development and persistence of fear of falling relate to a different mobility functions in community-dwelling older adults: one-year longitudinal predictive validity study.	10.1007/s40520-020-01756-0
69	BACKGROUND AND PURPOSE: Due to global ageing, more people will suffer from hip fracture in the future, and many will be left with permanent physical impairments. The care burden for people post hip fracture is high. The aim of this study is to measure longitudinal changes in physical activity levels and fear of falling in people after hip fracture who return home after inpatient rehabilitation. M…	Tu, Chang-Yin; Shields, Nora; Gill, Stephen D; Tacey, Mark; Lindner, Christopher; Hill, Keith D	Longitudinal changes in physical activity levels and fear of falling after hip fracture.	10.1002/pri.1884
71	PURPOSE: This study addressed a two-part question. First, is cognitive decline associated with fear of falling (FoF)? Second, if this association is observed, is there also an association between FoF and physical activity (PA) independent of cognitive decline? METHODS: Participants in the study were community-dwelling Japanese residents between 65 and 85 years of age (N = 458, mean age = 72.4 +/-…	Umegaki, Hiroyuki; Uemura, Kazuki; Makino, Taeko; Hayashi, Takahiro; Cheng, Xian Wu; Kuzuya, Masafumi	Association of fear of falling with cognitive function and physical activity in older community-dwelling adults.	10.1007/s41999-020-00410-2
72	BACKGROUND: There are inconsistent findings regarding the relationship between body mass index (BMI), fear of falling and body balance, especially on unstable surfaces. OBJECTIVES: To investigate whether obesity is associated with worse postural balance and fear of falling in older adults. METHODS: A cross-sectional study was conducted with 201 older adults, classified as normal weight, overweigh…	Garcia, Patricia Azevedo; Queiroz, Leticia Lopes de; Caetano, Monica Batista Duarte; Silva, Karla Helena Coelho Vilaca E; Hamu, Tania Cristina Dias da Silva	Obesity is associated with postural balance on unstable surfaces but not with fear of falling in older adults.	10.1016/j.bjpt.2020.08.003
74	OBJECTIVES: Fear of falling (FOF) is common in older people and is related to negative outcomes. This study aimed to investigate whether 2 different instruments, the Falls Efficacy Scale-International (FES-I) and the single question on FOF and activity restriction (SQ-FAR), were associated with incident disability at 3 years. DESIGN: Prospective observational study. SETTING AND PARTICIPANTS: Part…	Belloni, Giulia; Bula, Christophe; Santos-Eggimann, Brigitte; Henchoz, Yves; Fustinoni, Sarah; Seematter-Bagnoud, Laurence	Is Fear of Falling Associated With Incident Disability? A Prospective Analysis in Young-Old Community-Dwelling Adults.	10.1016/j.jamda.2020.05.051
79	The aim of this study was to develop a confirmatory model, using structural equation modeling, to describe and explain the fear of falling in elderly women. Forty-one participants (67.69 +/- 5.30 years) were selected to test a theoretical model. The final model revealed that the fear of falling is related to impaired balance (dynamic and static). Strength has a positive effect on both dynamic and…	Monteiro, Antonio M; Forte, Pedro; Carvalho, Joana; Barbosa, Tiago M; Morais, Jorge E	Relationship between fear of falling and balance factors in healthy elderly women: A confirmatory analysis.	10.1080/08952841.2019.1681244
80	BACKGROUND: Half of the people with fear of falling (FoF) are non-fallers, and the reason why some people considered non-fallers are afraid of falling is unknown, but reduced mobility or cognition, or both concurrently must be considered as potential risk factors. AIM: The study aimed to determine if mobility and/or cognitive abilities could identify people with a history of falls in older adults…	Langeard, Antoine; Desjardins-Crepeau, Laurence; Lemay, Marianne; Payette, Marie-Christine; Bherer, Louis; Grenier, Sebastien	Cognitive performances better identify fallers than mobility assessment among older adults with fear of falling.	10.1007/s40520-019-01338-9
81	Background: Fear of falling (FoF) is a common issue among older people, impacting on psychological health, functional performance and mortality. Many factors associated with fear of falling have been investigated but little is known about the role of home hazards. Home hazards can be due to unsafe environmental and functional features. This study is aims to evaluate the association between home h…	Romli, Muhammad Hibatullah; Mackenzie, Lynette; Lovarini, Meryl; Clemson, Lindy; Tan, Maw Pin	Home Hazards With Fear of Falling: Findings From the Baseline Study of the Malaysian Elders Longitudinal Research (MELoR).	10.3389/fpubh.2020.612599
82	Purpose: The purpose of this study was to characterize the impact of lighting changes on gait in elderly patients with glaucoma and evaluate whether associations are mediated by fear of falling (FOF). Methods: Gait initiation and parameters measured with the GAITRite Electronic Walkway were captured in normal indoor light, then in dim light, and again in normal light (normal post dim [NPD]). Part…	Bicket, Amanda K; Mihailovic, Aleksandra; E, Jian-Yu; Nguyen, Angeline; Mukherjee, Moneesha Rani; Friedman, David S; Ramulu, Pradeep Y	Gait in Elderly Glaucoma: Impact of Lighting Conditions, Changes in Lighting, and Fear of Falling.	10.1167/tvst.9.13.23
83	Objectives: To determine the temporal relationship between the presence of knee pain and knee pain severity identified at baseline with fall risk, fear of falling and changes in instrumental activity of daily living at 12-months follow-up. Methods: This was a prospective study from the Malaysian Elders Longitudinal Research (MELoR) study involving community dwelling older persons aged 55 years an…	Mat, Sumaiyah; Kamaruzzaman, Shahrul Bahyah; Chin, Ai-Vyrn; Tan, Maw Pin	Impact of Knee Pain on Fear of Falling, Changes in Instrumental Activities of Daily Living, and Falls Among Malaysians Age 55 Years and Above.	10.3389/fpubh.2020.571196
84	OBJECTIVE: Evaluate the cognitive function and its relationship with balance, history of falls, and fear of falling in the elderly. METHODS: We evaluated 250 elderly persons aged at least 60 years, who answered a sociodemographic questionnaire about the occurrence of falls in the last year. The cognitive function, balance, and fear of falling were assessed using the Mini-Mental State Examination …	Tavares, Graziela Morgana Silva; Pacheco, Barbara Palma; Gottlieb, Maria Gabriela Valle; Muller, Daniela Virote Kassick; Santos, Gilmar Moraes	Interaction between cognitive status, fear of falling, and balance in elderly persons.	10.6061/clinics/2020/e1612
85	BACKGROUND: Previous research has shown that not only falls, but also fear of falling (FoF) influences health-related quality of life (HrQoL) negatively. The EQ-5D (consisting of an index and a visual analogue scale [EQ-VAS]) is a frequently used instrument to determine HrQoL in clinical studies and economic evaluations, but no previous study compared the association between FoF and the EQ-5D ind…	Gottschalk, Sophie; Konig, Hans-Helmut; Schwenk, Michael; Jansen, Carl-Philipp; Nerz, Corinna; Becker, Clemens; Klenk, Jochen; Dams, Judith	Mediating factors on the association between fear of falling and health-related quality of life in community-dwelling German older people: a cross-sectional study.	10.1186/s12877-020-01802-6
89	Fear of falling is a common issue among older adults, which decreases quality of life and leads to an avoidance of activities they are still able to do. The goal of this secondary data analysis was to explore the relationship between fear of falling and exercise self-efficacy in 141 women with at least one nontraumatic Genant Grade 2 vertebral fracture. Fear of falling, exercise self-efficacy, hi…	Ponzano, Matteo; Gibbs, Jenna C; Adachi, Jonathan D; Ashe, Maureen C; Cheung, Angela M; Hill, Keith D; Kendler, David; Khan, Aliya A; McArthur, Caitlin; Papaioannou, Alexandra; Thabane, Lehana; Wark, John D; Giangregorio, Lora M	Exploring Fear of Falling and Exercise Self-Efficacy in Older Women With Vertebral Fractures.	10.1123/japa.2019-0485
90	OBJECTIVES: To determine the prevalence of fear of falling (FOF) and fear-related activity restriction (FAR) and their association with frailty, sarcopenia, gait speed and grip strength, cognitive impairment, depression, social isolation, self-perceived health, and vision. DESIGN: Observational cross-sectional study. SETTING: Community. PARTICIPANTS: A total of 493 community-dwelling older adults…	Merchant, Reshma Aziz; Chen, Matthew Zhixuan; Wong, Beatrix Ling Ling; Ng, Shu Ee; Shirooka, Hidehiko; Lim, Jia Yi; Sandrasageran, Surein; Morley, John E	Relationship Between Fear of Falling, Fear-Related Activity Restriction, Frailty, and Sarcopenia.	10.1111/jgs.16719
91	OBJECTIVES: 1) To characterize mild, moderate, and severe fear of falling in older emergency department (ED) patients for minor injuries, and 2) to assess whether fear of falling could predict falls and returns to the ED within 6 months of the initial ED visit. METHODS: This study was part of the Canadian Emergency and Trauma Initiative (CETI) prospective cohort (2011-2016). Patients ages >= 65, …	Lanoue, Marie-Pier; Sirois, Marie-Josee; Perry, Jeffrey J; Lee, Jacques; Daoust, Raoul; Worster, Andrew; Hegg, Sandrine; Carmichael, Pierre-Hugues; Brousseau-Turcotte, Audrey-Anne; Emond, Marcel	Fear of falling in community-dwelling older adults presenting to the emergency department for minor injuries: Impact on return to the ED and future falls.	10.1017/cem.2020.383
92	OBJECTIVE: To gain a better understanding about the nature of fear of falling, this study analyzed associations between psychological and physical aspects related to fear of falling and falls efficacy in hip/pelvic fracture patients. DESIGN: Baseline data of a randomized controlled trial. SETTING: Geriatric inpatient rehabilitation hospital. SUBJECTS: In all, 115 geriatric patients with hip/pelvi…	Eckert, Tobias; Kampe, Karin; Kohler, Michaela; Albrecht, Diana; Buchele, Gisela; Hauer, Klaus; Schaufele, Martina; Becker, Clemens; Pfeiffer, Klaus	Correlates of fear of falling and falls efficacy in geriatric patients recovering from hip/pelvic fracture.	10.1177/0269215519891233
93	Fear of falling (FoF) is known to affect the physical activities and quality of life of older adults with type 2 diabetes mellitus (DM). Many complications of DM, especially ones distressing lower extremity (LE), could lead to increased fall risk and FoF. This study aimed to explore the relationship between FoF, LE muscle strength, and physical performance in older adults without diabetes mellitu…	Vongsirinavarat, Mantana; Mathiyakom, Witaya; Kraiwong, Ratchanok; Hiengkaew, Vimonwan	Fear of Falling, Lower Extremity Strength, and Physical and Balance Performance in Older Adults with Diabetes Mellitus.	10.1155/2020/8573817
94	OBJECTIVE: To evaluate the incidence and persistence of fear of falling in older adults and the clinical/functional, psychosocial and lifestyle-related risk factors. METHODS: A longitudinal study with 393 community-dwelling older adults aged 65 years and over (110 men/ 283 women) resident in the North Zone of the city of Rio de Janeiro, Brazil. The fear of falling was assessed by the Falls Effica…	Drummond, Flavia Moura Malini; Lourenco, Roberto Alves; Lopes, Claudia de Souza	Incidence, persistence and risk factors of fear of falling in older adults: cohort study (2008-2013) in Rio de Janeiro, Brazil.	10.11606/S1518-8787.2020054001939
95	Aim: We studied the longitudinal associations between freezing of gait (FoG), fear of falling (FoF) and anxiety, and how these associations are influenced by confounding factors. Materials & methods: We analyzed longitudinal motor and nonmotor measurements from 153 Parkinson's disease patients. Possible confounding factors were divided into three subgroups: demographics, disease characteristics, …	Ghielen, Ires; Koene, Perrie; Twisk, Jos Wr; Kwakkel, Gert; van den Heuvel, Odile A; van Wegen, Erwin Eh	The association between freezing of gait, fear of falling and anxiety in Parkinson's disease: a longitudinal analysis.	10.2217/nmt-2019-0028
96	Approximately half of older adults experience fear of falling (FoF) but the aetiology is unclear. The aim is to review the literature on physiological, mood and cognitive factors associated with FoF and to interpret these findings in the context of a fear-avoidance model that provides a causal framework for the development of FoF. There is growing evidence that the development of FoF is influence…	Peeters, Geeske; Bennett, Marc; Donoghue, Orna A; Kennelly, Sean; Kenny, Rose Anne	Understanding the aetiology of fear of falling from the perspective of a fear-avoidance model - A narrative review. [Review]	10.1016/j.cpr.2020.101862
97	OBJECTIVE: Fear of falling (FoF) may alter mobility in older adults, especially among those with visual impairment. Using a longitudinal prospective cohort of older glaucoma patients, we investigated whether and how FoF is associated with future falls and physical activity. DESIGN: Prospective observational cohort study. SETTING: Hospital-based single-center recruitment. PARTICIPANTS: Individuals…	E, Jian-Yu; Mihailovic, Aleksandra; Kuo, Pei-Lun; West, Sheila K; Friedman, David S; Gitlin, Laura N; Li, Tianjing; Schrack, Jennifer A; Ramulu, Pradeep Y	Characterizing the Impact of Fear of Falling on Activity and Falls in Older Adults with Glaucoma.	10.1111/jgs.16516
98	BACKGROUND: Fear of falling (FoF) in the elderly is one of the major public health concerns in this era of aging of the population. As there is limited evidence on how cognitive function may differ by social support level in relation to FoF among the elderly, this cross-sectional study aims to investigate the prevalence of FoF and the associations between cognitive impairment and FoF by the socia…	Vo, Thi Hue Man; Nakamura, Keiko; Seino, Kaoruko; Nguyen, Hoang Thuy Linh; Van Vo, Thang	Fear of falling and cognitive impairment in elderly with different social support levels: findings from a community survey in Central Vietnam.	10.1186/s12877-020-01533-8
99	Fear of falling (FOF) diminishes older people's independence in daily activities, as well as causes serious health and economic consequences. This study examined the prevalence of FOF in older patients hospitalized due to fall-injuries, its effect on health-related quality of life (HRQOL), and its associated factors. We conducted a cross-sectional study in seven hospitals in Thai Binh, Vietnam. F…	Nguyen, Long Hoang; Thu Vu, Giang; Ha, Giang Hai; Tat Nguyen, Cuong; Vu, Hai Minh; Nguyen, Tien Quoc; Tran, Tung Hoang; Pham, Kiet Tuan Huy; Latkin, Carl A; Xuan Tran, Bach; Ho, Roger C M; Ho, Cyrus S H	Fear of Falling among Older Patients Admitted to Hospital after Falls in Vietnam: Prevalence, Associated Factors and Correlation with Impaired Health-Related Quality of Life.	10.3390/ijerph17072493
100	Purpose: To evaluate fear of falling using the Fall Efficacy Scale-International (FES-I) in glaucoma patients and investigate its association with glaucomatous visual field loss. Methods: This study included 273 patients (160 men and 113 women, average age 64.2 years) with primary open-angle glaucoma. Participants were requested to answer the FES-I questionnaire, translated into Japanese, in a fa…	Yuki, Kenya; Asaoka, Ryo; Ono, Takeshi; Awano-Tanabe, Sachiko; Murata, Hiroshi; Tsubota, Kazuo	Evaluation of Fear of Falling in Patients with Primary Open-Angle Glaucoma and the Importance of Inferior Visual Field Damage.	10.1167/iovs.61.3.52
102	BACKGROUND: Falls and fall-related injuries along with fear of falling (FoF) seem to restrict activities of daily living (ADL), resulting in physical dependence. However, it is still unclear how falls and related injuries or FoF by themselves explain general and specific ADL dependence. OBJECTIVES: To investigate the relationships between falls and related injuries, FoF and physical dependence on…	Pereira, Catarina; Bravo, Jorge; Raimundo, Armando; Tomas-Carus, Pablo; Mendes, Felismina; Baptista, Fatima	Risk for physical dependence in community-dwelling older adults: The role of fear of falling, falls and fall-related injuries.	10.1111/opn.12310
103	Falls can have serious impacts on the health, wellbeing and daily mobilities of older adults. Falls are a leading cause of injury and death amongst older adults and outdoor falls comprise a substantial proportion of pedestrian injuries. As well as physical injuries, the psychological impacts of experiencing a fall can result in older adults getting out of the house less often, resulting in lower …	Curl, Angela; Fitt, Helen; Tomintz, Melanie	Experiences of the Built Environment, Falls and Fear of Falling Outdoors among Older Adults: An Exploratory Study and Future Directions.	10.3390/ijerph17041224
104	OBJECTIVE: To longitudinally investigate the effect of fear of falling on all-cause mortality. METHODS: Data from the KLoSA from 2006 to 2016 was used and 10,219 middle aged and older adults were included for analysis. The association between fear of falling and all-cause mortality was analyzed by Cox proportional hazard model with controlling for demographic characteristics, number of chronic co…	Kim, Jae-Hyun; Bae, Sung Man	Association between Fear of Falling (FOF) and all-cause mortality.	10.1016/j.archger.2020.104017
106	BACKGROUND: Falls in older adults is a widely researched topic. However, older adults residing in public housing are a vulnerable population that may have unique risk factors for falls. This study aims to describe the prevalence and risk factors for falls, fear of falling, and seeking medical attending for falls in this population. METHODS: Sociodemographic and health-related data was collected a…	Pirrie, Melissa; Saini, Guneet; Angeles, Ricardo; Marzanek, Francine; Parascandalo, Jenna; Agarwal, Gina	Risk of falls and fear of falling in older adults residing in public housing in Ontario, Canada: findings from a multisite observational study.	10.1186/s12877-019-1399-1
108	OBJECTIVES: Fear of falling (FoF) is common and associated with poorer functional outcomes after hip fracture. We sought to differentiate patterns of FoF at 4 and 12 weeks after surgical repair for hip fracture and examine predictors of FoF. METHODS/DESIGN: Secondary analysis of existing data from a 52-week prospective study examining recovery after hip fracture. Participants (N = 263) were aged …	Bower, Emily S; Wetherell, Julie L; Petkus, Andrew J; Lenze, Eric J	Neuroticism predicts fear of falling after hip fracture.	10.1002/gps.5261
109	OBJECTIVES: To investigate predictors of fear of falling (FOF) among older people with or without hip fracture. METHODS: The FOF was assessed by the Visual Analogue Scale (VAS-FOF), anxiety and depression by the Hospital Anxiety and Depression Scale (HADS). The modified Berg Balance Scale (mBBS) to evaluate functional balance was used. All people were asked to complete the dizziness Handicap Inve…	Soleimani, Robabeh; Jalali, Mir Mohammad; Mirbolook, Ahmad-Reza	Predictors of Fear of Falling among Iranian Older Adults with Hip Fracture and Controls.	10.1080/07317115.2019.1704958
110	OBJECTIVES: (1) assess fear of falling (FOF) in community-dwelling older adults using subjective and objective measures and, (2) explore older adults' perceptions of FOF assessments and interventions. METHODS: A mixed methods case-series was utilized. It consisted of quantitative data collection by objective measures including the BTrackSTM Balance Test (BBT) and a dynamometer to assess physiolog…	Cappleman, Amanda S; Thiamwong, Ladda	Fear of Falling Assessment and Interventions in Community-Dwelling Older Adults: A Mixed Methods Case-Series.	10.1080/07317115.2019.1701169
111	BACKGROUND: The incidence of fear of falling (FOF) is high among people with cancer. However, factors that are associated with FOF in people with cancer has not yet been investigated. Therefore, the objective of this study was to identify the associated factors with FOF in people with cancer. METHOD: This is a secondary analysis of the International Mobility in Aging Study (IMIAS) study. A total …	Aburub, Ala' S; P Phillips, Susan; Curcio, Carmen-Lucia; Guerra, Ricardo Oliveira; Auais, Mohammad	Fear of falling in community-dwelling older adults diagnosed with cancer: A report from the International Mobility in Aging Study (IMIAS).	10.1016/j.jgo.2019.09.001
112	OBJECTIVES: Fear of falling (FoF) is common in older people and may lead to physical decline, disability, poor quality of life, and falls. Several risk factors for FoF have been identified in cross-sectional studies, but evidence on predictors of its incidence is scarce. We investigated the latter in community-dwelling older people undergoing a comprehensive geriatric assessment at baseline and a…	Rivasi, Giulia; Kenny, Rose Anne; Ungar, Andrea; Romero-Ortuno, Roman	Predictors of Incident Fear of Falling in Community-Dwelling Older Adults.	10.1016/j.jamda.2019.08.020
113	OBJECTIVES: This study was conducted to identify the predictive relationship between factors related to fear of falling (FOF) and mortality among community-dwelling older adults in Korea. METHOD: Data were obtained from the Korean Longitudinal Study of Aging (KLoSA). Hierarchical Cox proportional hazards regression analyses were conducted to identify factors related to FOF and correlations of the…	Lee, Sieun; Hong, Gwi-Ryung Son	The predictive relationship between factors related to fear of falling and mortality among community-dwelling older adults in Korea: analysis of the Korean longitudinal study of aging from 2006 to 2014.	10.1080/13607863.2019.1663490
114	Little is known of the factors that transform fear of falling (FOF) from a normal adaptive to a maladaptive response that could alter its impact on fall risk. Focusing on judgment capacity, we investigated whether it is associated with FOF and FOF-related activity restriction (AR), and whether it modifies the influence of FOF on fall risk. Data came from 2625 community-dwelling older adults enrol…	Trevisan, Caterina; Zanforlini, Bruno M; Maggi, Stefania; Noale, Marianna; Limongi, Federica; De Rui, Marina; Corti, Maria Chiara; Perissinotto, Egle; Welmer, Anna-Karin; Manzato, Enzo; Sergi, Giuseppe	Judgment Capacity, Fear of Falling, and the Risk of Falls in Community-Dwelling Older Adults: The Progetto Veneto Anziani Longitudinal Study.	10.1089/rej.2019.2197
115	OBJECTIVE: This study aimed to determine the prevalence of falls, fear of falling (FOF) and related factors in individuals aged 80 and over living in the Balcova district of Izmir. METHODS: One thousand and seventy-five individuals aged 80 years or older participated. The dependent variables were falls and fear of falling. The independent variables were socio-demographic and socio-economic charac…	Simsek, Hatice; Erkoyun, Erdem; Akoz, Ali; Ergor, Alp; Ucku, Reyhan	Falls, fear of falling and related factors in community-dwelling individuals aged 80 and over in Turkey.	10.1111/ajag.12673
117	BACKGROUND: We determine the best combination of factors for predicting the risk of developing fear of falling (FOF) in older people via Classification Regression Tree (CaRT) analysis. METHODS: Community-dwelling older adults living in Canada, Albania, Brazil, and Colombia were from International Mobility in Aging Study (IMIAS). In 2014, 1,725 participants (aged 65-74) were assessed. With a reten…	Curcio, Carmen-Lucia; Wu, Yan Yan; Vafaei, Afshin; Barbosa, Juliana Fernandez de Souza; Guerra, Ricardo; Guralnik, Jack; Gomez, Fernando	A Regression Tree for Identifying Risk Factors for Fear of Falling: The International Mobility in Aging Study (IMIAS).	10.1093/gerona/glz002
118	Objectives: Fear of falling (FOF) causes excess disability in nursing home (NH) residents and is associated with vision and hearing impairment. We explored factors associated with FOF in 225 NH residents with vision, hearing or dual sensory impairment. Methods: We explored age, gender, cognition, depression, social engagement, illness burden, falls, physical function, mobility, falls self-efficac…	Lach, Helen W; Lozano, Alicia J; Hanlon, Alexandra L; Cacchione, Pamela Z	Fear of falling in sensory impaired nursing home residents.	10.1080/13607863.2018.1537359
119	OBJECTIVES: Fear of falling (FoF) is common in older adults. Physical activity decreases as FoF increases. However, this association between physical activity and FoF may vary depending on activity intensity. The current study was performed to explore the associations between FoF and step count, light-intensity physical activity (LPA), and moderate/vigorous-intensity physical activity (MVPA) in c…	Sawa, Ryuichi; Asai, Tsuyoshi; Doi, Takehiko; Misu, Shogo; Murata, Shunsuke; Ono, Rei	The Association Between Physical Activity, Including Physical Activity Intensity, and Fear of Falling Differs by Fear Severity in Older Adults Living in the Community.	10.1093/geronb/gby103
120	INTRODUCTION: This study investigated the association between preserved lower-limb muscle strength, dynamic and static postural stability, risk of falling, and fear of falling in polio survivors. We also investigated whether these clinical features differ between polio survivors and healthy controls. Methods: This quasi-experimental study enrolled 16 polio survivors (13 underwent a complete-case …	Galvao, Thaiana Santos PT; Magalhaes Junior, Egidio Sabino PT, MSc; Orsini Neves, Marco Antonio PhD, MD; de Sa Ferreira, Arthur PhD, PT	Lower-limb muscle strength, static and dynamic postural stabilities, risk of falling and fear of falling in polio survivors and healthy subjects.	10.1080/09593985.2018.1512178
121	OBJECTIVES: Emerging research suggests Black older adults experience a 30% decreased risk for falls compared with their White U.S. counterparts, and this is mediated neither by physical performance nor activity. Fear of falling (FOF) is a significant risk factor for falls, yet we know little about how FOF varies by race/ethnicity. The purpose of this original research brief was to investigate the…	Singh, Tanvee; Belanger, Emmanuelle; Thomas, Kali	Is Fear of Falling the Missing Link to Explain Racial Disparities in Fall Risk? Data from the National Health and Aging Trends Study.	10.1080/07317115.2018.1468377
123	BACKGROUND: Patients waiting or recovering from total joint arthroplasty (TJA) are at risk for falls which can lead to restriction of activity and negatively impact recovery. The objective of this scoping review is to critically appraise and synthesize the evidence in the reported number of falls, fear of falling, and risk factors associated with falls in older patients waiting for or recovering …	Chen, Serena Kuangyi; Voaklander, Don; Perry, Danielle; Jones, C Allyson	Falls and fear of falling in older adults with total joint arthroplasty: a scoping review. [Review]	10.1186/s12891-019-2954-9
125	BACKGROUND: Fear of falling may be significantly associated with falls in Parkinson's disease (PD) and may have a negative impact on quality of life. Nevertheless, there are no valid and reliable tools to examine this condition in PD. The objective of this study was to design and determine the psychometric attributes of an instrument to assess fear of falling in PD. METHODS: A prospective 1-year,…	Terroba-Chambi, Cinthia; Bruno, Veronica; Millar-Vernetti, Patricio; Bruce, David; Brockman, Simone; Merello, Marcelo; Starkstein, Sergio	Design and validation of a new instrument to assess fear of falling in Parkinson's disease.	10.1002/mds.27820
126	OBJECTIVES: Fear of falling (FOF) is common in older adults. We investigated whether FOF affects development of cognitive decline over a 3-year period in community-dwelling older adults with intact cognition. DESIGN: Retrospective, cohort, observational. SETTING AND PARTICIPANTS: Data for 4280 older adults with normal cognition at baseline from the Survey of Living Conditions and Welfare Needs of…	Noh, Hye-Mi; Roh, Yong Kyun; Song, Hong Ji; Park, Yong Soon	Severe Fear of Falling Is Associated With Cognitive Decline in Older Adults: A 3-Year Prospective Study.	10.1016/j.jamda.2019.06.008
130	OBJECTIVE: Fear of falling (FoF) may be an early marker of decline in global cognitive functioning, but associations with specific domains of cognitive functioning are unclear. The aim was to examine associations between FoF and 4-year decline in memory, processing speed, and executive functioning in adults aged 50 years and older. METHODS: Data were from 5174 participants (mean age = 62.6 +/- 8.…	Peeters, Geeske; Feeney, Joanne; Carey, Daniel; Kennelly, Sean; Kenny, Rose Anne	Fear of falling: A manifestation of executive dysfunction?.	10.1002/gps.5133
132	OBJECTIVE: The aim of the study was to investigate the relation between health-related quality of life and risk of falling, fear of falling, and functional status in patients with hip arthroplasty. METHODS: In this cross-sectional study, 48 hips of 45 patients who aged between 33 and 79 (53.56 +/- 12.50) years and had cementless total hip arthroplasty between 2010 and 2014 were evaluated. Twenty-…	Buker, Nihal; Eraslan, Umut; Kitis, Ali; Kiter, Ahmet Esat; Akkaya, Semih; Sutcu, Gulsah	Is quality of life related to risk of falling, fear of falling, and functional status in patients with hip arthroplasty?.	10.1002/pri.1772
133	BACKGROUND: Falling is the leading cause of physical disability, mortality and social exclusion in older adults. In Brazil and Portugal, falls cause thousands of hospitalisations every year. Fear of falling (FOF) causes loss of confidence in accomplishing daily tasks, restriction in social activities and increased dependence. AIM: To compare the prevalence of FOF between Brazilian and Portuguese …	Vitorino, Luciano M; Marques-Vieira, Cristina; Low, Gail; Sousa, Luis; Cruz, Jonas P	Fear of falling among Brazilian and Portuguese older adults.	10.1111/opn.12230
134	BACKGROUND: To explore the recent history of falls and the existence of fear of falling in a sample of centenarians, and to identify factors associated with both conditions. METHODS: The sample included 109 centenarians from two Portuguese studies. The two main outcomes of this study are fear of falling and history of fall(s). RESULTS: Results revealed that more than a half (51.4%) of the partici…	Teixeira, Laetitia; Araujo, Lia; Duarte, Natalia; Ribeiro, Oscar	Falls and fear of falling in a sample of centenarians: the role of multimorbidity, pain and anxiety.	10.1111/psyg.12423
135	Neural inefficiency is inferred when higher brain activations are associated with similar or worse performance. Improved neural efficiency is achieved when task-related brain activations are reduced after practice. No information is available on the effect of fear-of-falling (FOF) on brain activation during walking. We hypothesized that the presence of FOF would be associated with neural ineffici…	Holtzer, Roee; Kraut, Rebecca; Izzetoglu, Meltem; Ye, Kenny	The effect of fear of falling on prefrontal cortex activation and efficiency during walking in older adults.	10.1007/s11357-019-00056-4
136	Objectives To determine the acceptability and feasibility of the use of a robotic walking aid to support the work of physiotherapists in reducing fear of falling in the rehabilitation of elderly patients with 'psychomotor disadaptation' (the most severe form of post-fall syndrome). Study design 20 participants with psychomotor disadaptation admitted to an academic rehabilitation ward were randomi…	Piau, Antoine; Krams, Thomas; Voisin, Thierry; Lepage, Benoit; Nourhashemi, Fati	Use of a robotic walking aid in rehabilitation to reduce fear of falling is feasible and acceptable from the end user's perspective: A randomised comparative study.	10.1016/j.maturitas.2018.11.008
137	BACKGROUND: Foot problems are prevalent in older adults, which may increase the risk and concern for falls. Ankle-foot orthoses (AFO) have been shown to be effective in the stabilization of lower extremities, but their long-term effectiveness in improving balance and their potential to encourage older adults to become more physically active are still debated. OBJECTIVE: This randomized controlled…	Wang, Changhong; Goel, Rahul; Rahemi, Hadi; Zhang, Qianzi; Lepow, Brian; Najafi, Bijan	Effectiveness of Daily Use of Bilateral Custom-Made Ankle-Foot Orthoses on Balance, Fear of Falling, and Physical Activity in Older Adults: A Randomized Controlled Trial.	10.1159/000494114
138	Objectives: Fear of falling is common amongst older adults with and without a prior experience of falling. It is related to decreased quality of life, isolation, and institutionalisation. It also poses a risk for future falls when activity is avoided because of fear of falling and muscle deconditioning occurs. Relatively little is known about the psychological factors underpinning fear of falling…	Scarlett, Lianne; Baikie, Elizabeth; Chan, Stella W Y	Fear of falling and emotional regulation in older adults.	10.1080/13607863.2018.1506749
140	BACKGROUND: Knee osteoarthritis (OA) and fear of falling (FoF) are important factors contributing to trunk oscillation during walking. It is of a clinical importance to clarify the association of FoF with trunk oscillation during walking in older adults with knee OA (knee OA adults). AIM: The purpose of this study was to investigate the association of FoF with trunk oscillation during walking in …	Oka, Tomohiro; Asai, Tsuyoshi; Kubo, Hiroki; Fukumoto, Yoshihiro	Association of fear of falling with acceleration-derived gait indices in older adults with knee osteoarthritis.	10.1007/s40520-018-1022-x
141	The aim of this study was to analyze the impact of being pain-affected and fear of falling on functional performance among nursing home residents, longitudinally. We used 6-month follow-up data from a cluster-randomized trial of 12 nursing homes (cluster level) with 239 nursing home residents at baseline (mean age, 95% confidence interval [CI] = 83.04 [81.40, 84.69], 70% women). The longitudinal …	Kalinowski, Sonja; Drager, Dagmar; Kuhnert, Ronny; Kreutz, Reinhold; Budnick, Andrea	Pain, Fear of Falling, and Functional Performance Among Nursing Home Residents: A Longitudinal Study.	10.1177/0193945918759958
142	BACKGROUND AND PURPOSE: Recent investigations demonstrate an association between obesity and the propensity of older adults to fall. The aim of this study was to investigate the association between body adiposity measures, postural balance, fear of falling, and risk of falls in older women. METHODS: One hundred forty-seven volunteers took part in this cross-sectional study. Participants underwent…	Neri, Silvia Goncalves Ricci; Gadelha, Andre Bonadias; de David, Ana Cristina; Ferreira, Aparecido Pimentel; Safons, Marisete Peralta; Tiedemann, Anne; Lima, Ricardo M	The Association Between Body Adiposity Measures, Postural Balance, Fear of Falling, and Fall Risk in Older Community-Dwelling Women.	10.1519/JPT.0000000000000165
143	ABSTRACTBackground:Fear of falling in Parkinson's disease (PD) has been suggested as predictor of future falling. The purpose of this study was to compare fear of falling score after two years of follow-up with those observed at baseline and to assess factors associated with change in fear of falling over time. METHODS: A total of 120 consecutive persons with PD were recruited and followed for tw…	Gazibara, Tatjana; Tepavcevic, Darija Kisic; Svetel, Marina; Tomic, Aleksandra; Stankovic, Iva; Kostic, Vladimir S; Pekmezovic, Tatjana	Change in fear of falling in Parkinson's disease: a two-year prospective cohort study.	10.1017/S1041610217002514
145	OBJECTIVES: To analyze the association of sarcopenia, obesity, and sarcopenic obesity (SO) with fear of falling (FoF) and balance confidence in a Spanish sample of middle-aged and older community-dwelling women. STUDY DESIGN AND OUTCOME MEASURES: A total of 235 women (69.21+/-7.56 years) participated in this study. Body composition (bioelectrical impedance analysis), hand-grip strength, and physi…	Aibar-Almazan, Agustin; Martinez-Amat, Antonio; Cruz-Diaz, David; Jimenez-Garcia, Jose D; Achalandabaso, Alexander; Sanchez-Montesinos, Indalecio; de la Torre-Cruz, Manuel; Hita-Contreras, Fidel	Sarcopenia and sarcopenic obesity in Spanish community-dwelling middle-aged and older women: Association with balance confidence, fear of falling and fall risk.	10.1016/j.maturitas.2017.10.001
147	BACKGROUND: Falls and injuries in older adults have significant consequences and costs, both personal and to society. Although having a high incidence of falls, high prevalence of fear of falling and a lower quality of life, older adults receiving home care are underrepresented in research on older fallers. The objective of this study is to determine the associations between health-related qualit…	Bjerk, Maria; Brovold, Therese; Skelton, Dawn A; Bergland, Astrid	Associations between health-related quality of life, physical function and fear of falling in older fallers receiving home care.	10.1186/s12877-018-0945-6
148	ABSTRACTSeveral determinants of developing fear of falling (FoF) overlap with the consequences of diabetes mellitus (DM). We compared the prevalence and severity of FoF in older adults with and without DM and identified which FoF determinants contribute to FoF severity in older adults with DM. We used Canadian baseline data from the International Mobility in Aging Study (IMIAS) which identified 1…	Hewston, Patricia; Garcia, Angeles; Alvarado, Beatriz; Deshpande, Nandini	Fear of Falling in Older Adults with Diabetes Mellitus: The IMIAS Study.	10.1017/S071498081800020X
149	Type 2 diabetes mellitus is highly prevalent in older adults (>=65 years of age) and increases fall risk. Fear of falling and low balance confidence are reported in both fallers and nonfallers and can potentially be more debilitating than a fall itself. Therefore, the objective of this scoping review was to examine and map the current research evidence of balance confidence and fear of falling in…	Hewston, Patricia; Deshpande, Nandini	Fear of Falling and Balance Confidence in Older Adults With Type 2 Diabetes Mellitus: A Scoping Review. [Review]	10.1016/j.jcjd.2018.02.009
150	Background: Although fear of falling (FOF) has been studied since FOF has negative consequences for the elderly, there is limited information about the risk factors of FOF, including the environment. The purpose of this study was to describe individual and environmental factors of FOF between those with and without a fall history from an ecological aspect and to examine whether individual and env…	Lee, Seonhye; Oh, Eunmi; Hong, Gwi-Ryung Son	Comparison of Factors Associated with Fear of Falling between Older Adults with and without a Fall History.	10.3390/ijerph15050982
153	BACKGROUND: Despite the number of studies that have tried to demonstrate that there is an association between previous falls and the fear of falling, the relationship between these two variables remains a matter of controversy. OBJECTIVES: Our objective was to investigate whether the fear of falling is a cause of falls, a consequence, or both in community-dwelling adults aged >= 75 years old. MET…	Lavedan, Ana; Viladrosa, Maria; Jurschik, Pilar; Botigue, Teresa; Nuin, Carmen; Masot, Olga; Lavedan, Raquel	Fear of falling in community-dwelling older adults: A cause of falls, a consequence, or both?.	10.1371/journal.pone.0194967
154	We investigated the association between fear of falling (FoF) and motor imagery (MI) abilities in older people. Cross-sectional data from 3552 French older adults were used to conduct a multiple linear regression analysis looking at the association between FoF and MI abilities after controlling for several factors (e.g. gender, age, history of falls). MI abilities were significantly lower in olde…	Grenier, Sebastien; Richard-Devantoy, Stephane; Nadeau, Alexandra; Payette, Marie-Christine; Benyebdri, Fethia; Duhaime, Marie-Michelle B; Gunther, Bruno; Beauchet, Olivier	The association between fear of falling and motor imagery abilities in older community-dwelling individuals.	10.1016/j.maturitas.2018.01.001
156	Objective Little is known about which factors are associated with a patient's fear of falling (FoF) after acute stroke. The aim of this study was to investigate baseline variables and their association with FoF during rehabilitation in acute stroke. Patients and methods The study population consisted of the 462 patients with acute stroke who were admitted to a stroke unit, included in the observa…	Laren, Amanda; Odqvist, Amanda; Hansson, Per-Olof; Persson, Carina U	Fear of falling in acute stroke: The Fall Study of Gothenburg (FallsGOT).	10.1080/10749357.2018.1443876
158	BACKGROUND: To investigate the relationship between clinical risk factors, including visual field (VF) defects and visual acuity, and a fear of falling, among patients with primary open-angle glaucoma (POAG). METHODS: All participants answered the following question at a baseline ophthalmic examination: Are you afraid of falling? The same question was then answered every 12 months for 3 years. A …	Adachi, Sayaka; Yuki, Kenya; Awano-Tanabe, Sachiko; Ono, Takeshi; Shiba, Daisuke; Murata, Hiroshi; Asaoka, Ryo; Tsubota, Kazuo	Factors associated with developing a fear of falling in subjects with primary open-angle glaucoma.	10.1186/s12886-018-0706-5
161	To determine the prevalence of fear of falling and associated factors among Japanese community-dwelling older adults.Cross-sectional study between 2011 and 2013.Community in which residents voluntarily attended a health examination. We recruited 844 older adults (male, n = 350; female, n = 494) aged 60 to 92 years from among those who presented at the health examination. We assessed fear of falli…	Tomita, Yoshihito; Arima, Kazuhiko; Tsujimoto, Ritsu; Kawashiri, Shin-Ya; Nishimura, Takayuki; Mizukami, Satoshi; Okabe, Takuhiro; Tanaka, Natsumi; Honda, Yuzo; Izutsu, Kazumi; Yamamoto, Naoko; Ohmachi, Izumi; Kanagae, Mitsuo; Abe, Yasuyo; Aoyagi, Kiyoshi	Prevalence of fear of falling and associated factors among Japanese community-dwelling older adults.	10.1097/MD.0000000000009721
162	The aim of this study was to determine fear of falling in the first mobilization and affecting factors in older patients. The study had a descriptive and cross-sectional design. Data were collected in Izmir, Turkey between February 2014 and March 2016. The sample included 204 older patients undergoing joint replacement surgery. Fifty-seven-point four percent and 42.6% of the patients had total hi…	Turhan Damar, Hale; Bilik, Ozlem; Karayurt, Ozgul; Ursavas, Figen Erol	Factors related to older patients' fear of falling during the first mobilization after total knee replacement and total hip replacement.	10.1016/j.gerinurse.2017.12.003
164	OBJECTIVE: Fear of falling (FOF) is a major health problem for older adults, present not just in fallers, but also nonfallers. This study examined the impact of FOF and fall history on disability incidence among community-dwelling older adults from a prospective cohort study. METHODS: A total of 5104 older adults living in community settings participated in baseline assessment and were followed u…	Makino, Keitaro; Makizako, Hyuma; Doi, Takehiko; Tsutsumimoto, Kota; Hotta, Ryo; Nakakubo, Sho; Suzuki, Takao; Shimada, Hiroyuki	Impact of fear of falling and fall history on disability incidence among older adults: Prospective cohort study.	10.1002/gps.4837
165	Objective: To study the extent to which fear of falling (FOF) is associated with the onset of functional disability over a 2-year period in older adults using self-reported and performance-based measures. Methods: In 2012, 1,601 participants (aged 65-74 years) were recruited from four sites: Kingston and Saint-Hyacinthe, Canada; Manizales, Colombia; and Natal, Brazil. They were re-assessed in 201…	Auais, Mohammad; French, Simon; Alvarado, Beatriz; Pirkle, Catherine; Belanger, Emmanuelle; Guralnik, Jack	Fear of Falling Predicts Incidence of Functional Disability 2 Years Later: A Perspective From an International Cohort Study.	10.1093/gerona/glx237
166	BACKGROUND: Fear of falling (FoF) is present in 20% to 85% of older adults and may be an early marker of decline in global cognitive functioning (GCF). We tested the hypothesis that FoF is associated with lower levels of GCF (cross-sectional) and greater decline in GCF (prospective) in adults aged 50 and older. DESIGN: Observational cohort study. SETTING: The Irish Longitudinal Study on Ageing, a…	Peeters, Geeske; Leahy, Siobhan; Kennelly, Sean; Kenny, Rose Anne	Is Fear of Falling Associated With Decline in Global Cognitive Functioning in Older Adults: Findings From the Irish Longitudinal Study on Ageing.	10.1016/j.jamda.2017.09.012
167	OBJECTIVES: To determine the prevalence and time course in changes regarding the fear of falling and whether there are consequent restrictions in activities of daily living (ADL) after total hip arthroplasty (THA). METHODS: This is 1-year longitudinal observational study. We recruited ninety-eight patients before and after THA. Fear of falling was assessed for 12 ADLs preoperatively and postopera…	Nagai, Koutatsu; Ikutomo, Hisashi; Tagomori, Keiichi; Miura, Namika; Tsuboyama, Tadao; Masuhara, Kensaku	Fear of Falling Restricts Activities of Daily Living after Total Hip Arthroplasty: A One-Year Longitudinal Study.	10.1080/07317115.2017.1364682
170	AIM: To evaluate the association between lower urinary tract symptoms (LUTS) and incidental falls and fear of falling. METHODS: We used data obtained from the 2011 Korean Community Health Survey (KCHS) conducted between August and October 2011 in South Korea. The survey was carried out to estimate patterns of disease prevalence and morbidity in men >40 years old. The trained interviewers performe…	Kim, Kyu Shik; Nam, Ji Won; Choi, Bo Youl; Moon, Hong Sang	The association of lower urinary tract symptoms with incidental falls and fear of falling in later life: The Community Health Survey.	10.1002/nau.23345
172	OBJECTIVE: This study examines fear of falling (FOF) in relation to falls in light of mobility limitation. METHOD: Data on community-dwelling older Europeans, aged 65+, were drawn from two consecutive waves of the Survey of Health, Ageing and Retirement in Europe (SHARE). The analysis regressed fall status in 2013 on reported FOF 2 to 3 years earlier, controlling for previous falls. RESULTS: FOF …	Litwin, Howard; Erlich, Bracha; Dunsky, Ayelet	The Complex Association Between Fear of Falling and Mobility Limitation in Relation to Late-Life Falls: A SHARE-Based Analysis.	10.1177/0898264317704096
174	OBJECTIVE: The aim of the study was to explore the association between fear of falling (FOF), dual-task ability during a mobility task, and the activities of daily living (ADL) in a sample of older adults. METHODS: Seventy-six older adults (mean age M = 70.87 +/- 5.16 years) participated in the study. Data on FOF (using the Falls Self-Efficacy Scale-International), walking ability during both sin…	Brustio, Paolo R; Magistro, Daniele; Zecca, Massimiliano; Liubicich, Monica E; Rabaglietti, Emanuela	Fear of falling and activities of daily living function: mediation effect of dual-task ability.	10.1080/13607863.2017.1318257
175	OBJECTIVE: Using a theoretical model that combines an ecological perspective and Bandura's theory of self-efficacy as a guide, we sought to compare experiences and characteristics of community dwelling older adults with and without concern about falling outdoors. METHOD: A survey of randomly selected community dwelling older adults across NYC (N = 120) was conducted using the outdoor falls questi…	Chippendale, Tracy; Lee, Chang Dae	Characteristics and fall experiences of older adults with and without fear of falling outdoors.	10.1080/13607863.2017.1309639
177	PURPOSE: To investigate the relationship between postural metrics obtained by dynamic visual stimulation in a virtual reality environment and the presence of fear of falling in glaucoma patients. METHODS: This cross-sectional study included 35 glaucoma patients and 26 controls that underwent evaluation of postural balance by a force platform during presentation of static and dynamic visual stimul…	Daga, Fabio B; Diniz-Filho, Alberto; Boer, Erwin R; Gracitelli, Carolina P B; Abe, Ricardo Y; Medeiros, Felipe A	Fear of falling and postural reactivity in patients with glaucoma.	10.1371/journal.pone.0187220
178	CONTEXT AND OBJECTIVE: Sarcopenia is an emerging public health issue in Brazil. Because of its high prevalence and the lack of national data, the objective here was to identify cutoff points for appendicular skeletal muscle (ASM) and handgrip strength in relation to fear of falling among Brazilian older adults. DESIGN AND SETTING: Cross-sectional study; in the community. METHODS: Participants und…	Sampaio, Ricardo Aurelio Carvalho; Sampaio, Priscila Yukari Sewo; Castano, Luz Albany Arcila; Barbieri, Joao Francisco; Coelho, Helio Jose Junior; Arai, Hidenori; Uchida, Marco Carlos; Gutierrez, Gustavo Luis	Cutoff values for appendicular skeletal muscle mass and strength in relation to fear of falling among Brazilian older adults: cross-sectional study.	10.1590/1516-3180.2017.0049030517
180	Impaired balance is common post stroke and can be assessed by means of force-platforms measuring center of pressure (COP) displacements during static standing, or more dynamically during lateral maximum weight shift (MWS). However, activities of daily life also include diagonal MWS and since force platforms are nowadays commercially available, investigating lateral and diagonal MWS in a clinical …	van Dijk, Margaretha M; Meyer, Sarah; Sandstad, Solveig; Wiskerke, Evelyne; Thuwis, Rhea; Vandekerckhove, Chesny; Myny, Charlotte; Ghosh, Nitesh; Beyens, Hilde; Dejaeger, Eddy; Verheyden, Geert	A cross-sectional study comparing lateral and diagonal maximum weight shift in people with stroke and healthy controls and the correlation with balance, gait and fear of falling.	10.1371/journal.pone.0183020
181	AIMS AND OBJECTIVES: To identify factors influencing falls and the fear of falling among older adults with chronic diseases in Korea. BACKGROUND: The fear of falling and falls in older adults are significant health problems towards which healthcare providers should direct their attention. Further investigation is needed to improve nursing practice specifically decreasing risk of falls and the fea…	Lee, JuHee; Choi, MoonKi; Kim, Chang Oh	Falls, a fear of falling and related factors in older adults with complex chronic disease.	10.1111/jocn.13995
182	Fall is a common cause of disability and death in old adults, and much research has been focused on identifying risk factors and developing preventive measures. Yet the majority of preceding research has been focused on physical performance. This study aims to evaluate the association between fall and depressive symptoms in community-dwelling elderly. Cross-sectional data of 431 men and 546 women…	Park, Y; Paik, N-J; Kim, K W; Jang, H-C; Lim, J-Y	Depressive Symptoms, Falls, and Fear of Falling in Old Korean Adults: The Korean Longitudinal Study on Health and Aging (KLoSHA).	10.14283/jfa.2017.21
183	OBJECTIVE: To analyze the association between frailty and Fear of Falling (FoF) in a cohort of older adults with previous falls. DESIGN: Cross-sectional study (FISTAC). SETTING: Falls Unit, Complejo Hospitalario Universitario of Albacete (Spain). PARTICIPANTS: 183 adults older than 69 years, from the Falls Unit, with a history of a previous fall in the last year. MEASUREMENTS: FoF was assessed at…	Esbri-Victor, M; Huedo-Rodenas, I; Lopez-Utiel, M; Navarro-Lopez, J L; Martinez-Reig, M; Serra-Rexach, J A; Romero-Rizos, L; Abizanda, P	Frailty and Fear of Falling: The FISTAC Study.	10.14283/jfa.2017.19
184	AIM: Fear of falling (FOF) is associated with spatial and temporal gait parameters in older adults. FOF is prevalent among older adults, both those with and without fall history. It is still unclear whether the relationships between FOF and gait parameters are affected by fall history. The aim of the present study was to compare gait parameters by the presence of FOF and fall history. METHODS: A …	Makino, Keitaro; Makizako, Hyuma; Doi, Takehiko; Tsutsumimoto, Kota; Hotta, Ryo; Nakakubo, Sho; Suzuki, Takao; Shimada, Hiroyuki	Fear of falling and gait parameters in older adults with and without fall history.	10.1111/ggi.13102
186	OBJECTIVE: To determine if self-reported unsteadiness during walking is associated with fear of falling (FOF), fear-related activity restriction, falls, and disability over 2 years in community-dwelling adults. DESIGN: Data were obtained from the first 2 waves of The Irish Longitudinal Study on Ageing, a population-based study. SETTING: Participants completed a home-based interview and a center-b…	Donoghue, Orna A; Setti, Annalisa; O'Leary, Neil; Kenny, Rose Anne	Self-Reported Unsteadiness Predicts Fear of Falling, Activity Restriction, Falls, and Disability.	10.1016/j.jamda.2017.01.022
187	OBJECTIVE: Understanding of the underlying mechanisms of Fear of Falling (FoF) could help to expand potential treatments. Given the nature of motor performance, the decline in the planning stage of motor execution may be associated with an expression of FoF. The aim of this study was to assess the planning/prediction accuracy in motor execution in people with FoF using gait-related motor imagery …	Sakurai, R; Fujiwara, Y; Yasunaga, M; Suzuki, H; Sakuma, N; Imanaka, K; Montero-Odasso, M	Older Adults with Fear of Falling Show Deficits in Motor Imagery of Gait.	10.1007/s12603-016-0811-1
188	OBJECTIVE: The objective of our study was to investigate the relationship between objective balance, fear of falling, and perceived sense of balance (PSB) in stroke patients. METHODS: Seventy patients aged 18-65 years with chronically developed hemiplegia or hemiparesis were enrolled in the study. Patients' objective balance scores, fear of falling, and PSB were obtained using the berg balance sc…	Oguz, Semra; Demirbuken, Ilksan; Kavlak, Bahar; Acar, Gonul; Yurdalan, Saadet Ufuk; Polat, Mine Gulden	The relationship between objective balance, perceived sense of balance, and fear of falling in stroke patients.	10.1080/10749357.2017.1322251
189	OBJECTIVE: A relationship between generalized anxiety disorder (GAD) and fear of falling (FOF) has long been proposed but never specifically studied. This study aimed at analyzing the relationship between FOF and GAD or anxiety symptoms, while controlling for major depressive episodes (MDE), depressive symptoms, fall risk, and sociodemographic variables. METHODS: Twenty-five older adults particip…	Payette, Marie-Christine; Belanger, Claude; Benyebdri, Fethia; Filiatrault, Johanne; Bherer, Louis; Bertrand, Josie-Anne; Nadeau, Alexandra; Bruneau, Marie-Andree; Clerc, Doris; Saint-Martin, Monique; Cruz-Santiago, Diana; Menard, Caroline; Nguyen, Philippe; Vu, T T Minh; Comte, Francis; Bobeuf, Florian; Grenier, Sebastien	The Association between Generalized Anxiety Disorder, Subthreshold Anxiety Symptoms and Fear of Falling among Older Adults: Preliminary Results from a Pilot Study.	10.1080/07317115.2017.1296523
190	Fear of falling (FOF) is expected to have effects on functional decline in the elderly. In this study, we examined over 2 years the effect of change in FOF on functional decline in community dwelling elderly. We conducted a secondary analysis using data from elderly women, 70 years of age and older, who participated in the Korean Longitudinal Study of Aging (KLoSA). Participants were divided into…	Choi, Kyungwon; Jeon, Gyeong-Suk; Cho, Sung-Il	Prospective Study on the Impact of Fear of Falling on Functional Decline among Community Dwelling Elderly Women.	10.3390/ijerph14050469
191	BACKGROUND/AIM: The aim of this research was to determine the effects of physical activity level (PAL) and physical fitness on falling parameters in community-dwelling elderly people. MATERIALS AND METHODS: Seventy-six elderly people were grouped as low PAL group (group 1, n: 38) and high PAL (group 2, n: 38) according to their PAL scores. PAL was measured by the Physical Activity Scale for the E…	Duray, Mehmet; Genc, Arzu	The relationship between physical fitness and falling risk and fear of falling in community-dwelling elderly people with different physical activity levels.	10.3906/sag-1511-101
193	QUESTIONS: What is the 1-year incidence of falls and injurious falls in a representative cohort of community-dwelling ambulatory individuals with chronic spinal cord injury? What are the predictors of recurrent falls (more than two/year) and injurious falls in this population? DESIGN: One-year longitudinal observational multi-centre study. PARTICIPANTS: A representative sample of 68 (of 73 includ…	Jorgensen, Vivien; Butler Forslund, Emelie; Opheim, Arve; Franzen, Erika; Wahman, Kerstin; Hultling, Claes; Seiger, Ake; Stahle, Agneta; Stanghelle, Johan K; Roaldsen, Kirsti S	Falls and fear of falling predict future falls and related injuries in ambulatory individuals with spinal cord injury: a longitudinal observational study.	10.1016/j.jphys.2016.11.010
195	Fear of falling is associated with self-imposed restrictions of basic and instrumental activities of daily living (ADL/IADL), leading greater risk for functional decline and falls. The inability to independently grocery shop, a food-related IADL, negatively affects nutritional status and survival among seniors. Thus, this study examined the relationship between the fear of falling and difficulty …	Johnson, C S; McLeod, K M	Relationship between Fear of Falling and Preceived Difficulty with Grocery Shopping.	10.14283/jfa.2016.115
196	OBJECTIVES: To determine whether fall-related hip fracture, alone or in the presence of Fear of Falling, is likely to induce PTSD in an elderly population. DESIGN: A longitudinal prospective study of patients admitted for hip fracture. SETTING: Eight St. Louis, Missouri, area hospitals. PARTICIPANTS: Individuals aged 60 and older admitted for surgical hip fracture repair after a fall (N = 456). M…	Kornfield, Sara L; Lenze, Eric J; Rawson, Kerri S	Predictors of Posttraumatic Stress Symptoms and Association with Fear of Falling After Hip Fracture.	10.1111/jgs.14771
197	AIM: Falling represents a major public health problem among older persons because it leads to premature mortality, loss of independence, and placement in assisted-living facilities. The purpose of this study was to assess the main features and risks for falls among persons older than 65 years of age as well as to quantify their fear of falling. METHODS: A total of 354 persons older than 65 years …	Gazibara, Tatjana; Kurtagic, Ilma; Kisic-Tepavcevic, Darija; Nurkovic, Selmina; Kovacevic, Nikolina; Gazibara, Teodora; Pekmezovic, Tatjana	Falls, risk factors and fear of falling among persons older than 65 years of age.	10.1111/psyg.12217
198	PURPOSE: This study aimed to investigate the associated factors with fear of falling in community-dwelling older adults with and without diabetes mellitus. METHODS: Data from the Frailty in Brazilian Older People Study (FIBRA-BR), involving 4449 individuals aged 65years or older (19.2% with diabetes), were analyzed. The potential factors associated with fear of falling included sociodemographic d…	Moreira, Bruno de Souza; Sampaio, Rosana Ferreira; Diz, Juliano Bergamaschine Mata; Bastone, Alessandra de Carvalho; Ferriolli, Eduardo; Neri, Anita Liberalesso; Lourenco, Roberto Alves; Dias, Rosangela Correa; Kirkwood, Renata Noce	Factors associated with fear of falling in community-dwelling older adults with and without diabetes mellitus: Findings from the Frailty in Brazilian Older People Study (FIBRA-BR).	10.1016/j.exger.2017.01.004
199	AIM: Little is known about the association between fear of falling (FOF) and the risk of mortality. The aim of the present study was to investigate the association between FOF and mortality among community-dwelling older adults. METHODS: A total of 3814 older adults aged 65 years and older living in the Shih-Pai area in Taiwan participated in this 7-year follow-up longitudinal study. A structured…	Chang, Hsiao-Ting; Chen, Hsi-Chung; Chou, Pesus	Fear of falling and mortality among community-dwelling older adults in the Shih-Pai study in Taiwan: A longitudinal follow-up study.	10.1111/ggi.12968
200	Background: fear of falling (FOF) is a major health concern among community-dwelling older adults that could restrict mobility. Objective: to examine the association of FOF with life-space mobility (i.e. the spatial area a person moves through in daily life) of community-dwelling older adults from five diverse sites. Methods: in total, 1,841 older adults (65-74 years) were recruited from Kingston…	Auais, Mohammad; Alvarado, Beatriz; Guerra, Ricardo; Curcio, Carmen; Freeman, Ellen E; Ylli, Alban; Guralnik, Jack; Deshpande, Nandini	Fear of falling and its association with life-space mobility of older adults: a cross-sectional analysis using data from five international sites.	10.1093/ageing/afw239
201	BACKGROUND AND PURPOSE: Avoidance behavior can have deleterious consequences on health and quality of life for persons with Parkinson disease (PD); for this reason, it is important to identify potentially mitigable characteristics. We compared the characteristics of individuals with PD who exhibit fear of falling (FOF) avoidance behavior with those who do not. METHODS: Fifty-nine participants wit…	Landers, Merrill R; Lopker, Morgan; Newman, Molly; Gourlie, Russell; Sorensen, Spencer; Vong, Rithea	A Cross-sectional Analysis of the Characteristics of Individuals With Parkinson Disease Who Avoid Activities and Participation Due to Fear of Falling.
202	INTRODUCTION: Osteoarthritis of the knee (OAK) can result in significant disability and previous authors have suggested that cognitive and falls-related factors may be significant determinants of function. However, no previous studies have considered the relative influence of these factors when the effects of symptoms related to OAK are also considered. Additionally, it is plausible that falls-re…	Thompson, Dave P; Moula, Katerina; Woby, Steve R	Are fear of movement, self-efficacy beliefs and fear of falling associated with levels of disability in people with osteoarthritis of the knee? A cross sectional study.	10.1002/msc.1167
203	AIM: To examine fear of falling and associated factors in a cohort of older adults with cataract, and investigate the interplay of vision and physical function with respect to fear of falling. METHODS: We analyzed baseline data from a longitudinal study of adults aged >=65 years referred for cataract surgery. Fear of falling was assessed by the Short Falls Efficacy Scale-International. Physical f…	Palagyi, Anna; Ng, Jonathon Q; Rogers, Kris; Meuleners, Lynn; McCluskey, Peter; White, Andrew; Morlet, Nigel; Keay, Lisa	Fear of falling and physical function in older adults with cataract: Exploring the role of vision as a moderator.	10.1111/ggi.12930
204	BACKGROUND: Osteoarthritis (OA) is a chronic degenerative disease that commonly affects the knee joints. Individuals older than 65 years of age with knee OA have a greater risk of falls. However, there has been limited examination of the parameters of postural sway (increased time, speed, and postural sway area [center of pressure{CoP}]), and OA of the knee. OBJECTIVES: The primary objective of t…	Taglietti, Marcelo; Dela Bela, Lais Faganello; Dias, Josilainne Marcelino; Pelegrinelli, Alexandre Roberto Marcondes; Nogueira, Jessyca Fernandes; Batista Junior, Joao Pedro; Carvalho, Rodrigo Gustavo da Silva; McVeigh, Joseph Gerard; Facci, Ligia Maria; Moura, Felipe Arruda; Cardoso, Jefferson Rosa	Postural Sway, Balance Confidence, and Fear of Falling in Women With Knee Osteoarthritis in Comparison to Matched Controls.	10.1016/j.pmrj.2016.11.003
205	INTRODUCTION: Postural instability/gait difficulty (PIGD) and fear of falling (FoF) frequently co-exist, but their individual predictive values for falls have not been compared in aging. This study aims to determine both independent and combined effect of PIGD and FoF to falls in older adults without dementia. METHODS: PIGD and other extrapyramidal signs were systematically assessed in 449 commun…	Allali, Gilles; Ayers, Emmeline I; Holtzer, Roee; Verghese, Joe	The role of postural instability/gait difficulty and fear of falling in predicting falls in non-demented older adults.	10.1016/j.archger.2016.09.008
206	OBJECTIVE: To determine whether older Mexican-Americans who cannot speak and/or understand spoken English have higher rates of mobility limitations or fear of falling than their English-speaking counterparts. DESIGN: We conducted a cross-sectional analysis of 1169 community-dwelling Mexican-Americans aged 72-96 years from the 2000-2001 wave of the Hispanic Established Population for the Epidemiol…	James, Eric G; Conatser, Phillip; Karabulut, Murat; Leveille, Suzanne G; Hausdorff, Jeffrey M; Cote, Sarah; Tucker, Katherine L; Barton, Bruce; Bean, Jonathan F; Al Snih, Soham; Markides, Kyriakos S	Mobility limitations and fear of falling in non-English speaking older Mexican-Americans.	10.1080/13557858.2016.1244660
207	AIMS AND OBJECTIVES: To investigate the relationship between age, gender, history of falls, balance and gait status, general health perception, activities of daily living and depression to fear of falling in community-dwelling older people in Danang, Vietnam. BACKGROUND: Fear of falling is a common and consequential psychosocial problem for older people and can lead to decreased quality of life. …	Hoang, Oanh Tran Thi; Jullamate, Pornchai; Piphatvanitcha, Naiyana; Rosenberg, Edwin	Factors related to fear of falling among community-dwelling older adults.	10.1111/jocn.13337
208	This study examined associations between perceived neighborhood environment and physical activity among frail older adults and whether these associations are moderated by fear of falling. Participants were 238 frail older adults. Daily step counts and duration of moderate-to-vigorous physical activity were measured using an accelerometer. Participants completed the abbreviated Neighborhood Enviro…	Harada, Kazuhiro; Park, Hyuntae; Lee, Sangyoon; Shimada, Hiroyuki; Yoshida, Daisuke; Anan, Yuya; Suzuki, Takao	Joint Association of Neighborhood Environment and Fear of Falling on Physical Activity Among Frail Older Adults.	10.1123/japa.2016-0082
210	AIM: The present study investigated the relationship between fear of falling and functional status, and sociodemographic and health-related factors in nursing home residents aged older than 65 years. METHODS: The cross-sectional study involved 100 participants who were residents of a nursing home and aged older than 65 years. Fear of falling was assessed using the Falls Efficacy Scale. Functional…	Kocic, Mirjana; Stojanovic, Zorica; Lazovic, Milica; Nikolic, Dejan; Zivkovic, Vesna; Milenkovic, Marina; Lazarevic, Konstansa	Relationship between fear of falling and functional status in nursing home residents aged older than 65 years.	10.1111/ggi.12897
211	BACKGROUND: Falls and fear of falling (FOF) are common in persons with late effects of polio, but there is limited knowledge of associated factors. OBJECTIVE: To determine how knee muscle strength, dynamic balance, and gait performance (adjusted for gender, age, and body mass index) are associated with falls and FOF in persons with late effects of polio. DESIGN: A cross-sectional study. SETTING: …	Brogardh, Christina; Flansbjer, Ulla-Britt; Lexell, Jan	Determinants of Falls and Fear of Falling in Ambulatory Persons With Late Effects of Polio.	10.1016/j.pmrj.2016.08.006
212	AIM: Understanding the risk factors for developing subjective memory complaints (SMC) could help with early screening and treatment for cognitive impairment. The aim of the present study was to explore the risk factors for developing SMC, by focusing on gait-related variables. METHODS: A total of 406 community-dwelling older adults aged 65-85 years without impending cognitive impairment participa…	Sakurai, Ryota; Suzuki, Hiroyuki; Ogawa, Susumu; Kawai, Hisashi; Yoshida, Hideyo; Hirano, Hirohiko; Ihara, Kazushige; Obuchi, Shuichi; Fujiwara, Yoshinori	Fear of falling, but not gait impairment, predicts subjective memory complaints in cognitively intact older adults.	10.1111/ggi.12829
213	AIM: The purpose of the present study was to explore the association between cognitive function and fear of falling in frail/non-frail older adults in a community setting. METHODS: We recruited 483 community-dwelling older adults aged 65 years and older (mean age 73.3 +/- 5.1 years, 68.3% women). Fear of falling was assessed using a yes/no question, "Are you afraid of falling?" Cognitive function…	Shirooka, Hidehiko; Nishiguchi, Shu; Fukutani, Naoto; Tashiro, Yuto; Nozaki, Yuma; Hirata, Hinako; Yamaguchi, Moe; Tasaka, Seishiro; Matsushita, Tomofumi; Matsubara, Keisuke; Aoyama, Tomoki	Cognitive impairment is associated with the absence of fear of falling in community-dwelling frail older adults.	10.1111/ggi.12702
214	OBJECTIVES: To explore the prevalence and predicting factors of fear of falling (FOF) among community-living older adults in Korea. METHODS: Secondary data analysis of the 2011 Korean National Elderly Living Conditions and Welfare Desire Survey was used. Logistic regression analysis was conducted to examine the predictors of FOF. RESULTS: In total, 75.6% of older adults with normal cognition have…	Oh, Eunmi; Hong, Gwi-Ryung Son; Lee, Seonhye; Han, Soojeong	Fear of falling and its predictors among community-living older adults in Korea.	10.1080/13607863.2015.1099034
215	PURPOSE: To evaluate the relationship between waist-to-hip ratio (WHR) and fall-related outcomes in community-dwelling individuals aged 55 and above. METHODS: Cross-sectional data obtained from the first wave of the Malaysian Elders Longitudinal Research (MELoR) study were utilized for this study. Participants aged 55 years and over were recruited using simple random sampling from the electoral r…	Kioh, Sheng Hui; Mat, Sumaiyah; Kamaruzzaman, Shahrul B; Ibrahim, Fatimah; Mokhtar, Mas Sahidayana; Hairi, Noran N; Cumming, Robert G; Myint, Phyo Kyaw; Tan, Maw Pin; MELoR investigators	Body shape, fear of falling, physical performance, and falls among individuals aged 55 years and above.	10.1007/s41999-019-00220-1
216	Background: There is a lack of studies examining the relationship between osteoporosis and fear of falling as well as the association of osteoporosis and restrictions in daily life due to fear of falling. Thus, the aim of this study was to investigate whether there is an association between the presence of osteoporosis and fear of falling as well as restrictions in daily life due to fear of falli…	Meyer, Felix; Konig, Hans-Helmut; Hajek, Andre	Osteoporosis, Fear of Falling, and Restrictions in Daily Living. Evidence From a Nationally Representative Sample of Community-Dwelling Older Adults.	10.3389/fendo.2019.00646
217	Health-related quality of life (HRQoL) and physical function deteriorate with age and may adversely impact bone health in older adults. We determined associations of objective measures of physical function and HRQoL with bone health in postmenopausal women with low areal bone mineral density (aBMD). Fifty postmenopausal women (64.4 7.7 years old, mean standard deviation) with low spine, hip or fe…	Gandham, Anoohya; McMillan, Lachlan B; Ng, Carrie-Anne; Humbert, Ludovic; Bonham, Maxine P; Zengin, Ayse; Ebeling, Peter R; Scott, David	Associations of Health-Related Quality of Life, Fear of Falling and Objective Measures of Physical Function with Bone Health in Postmenopausal Women with Low Bone Mass.	10.3390/jcm8091370
218	Objective: This study aimed to investigate the gait pattern of elderly women with and without fall-history, with high and low fear of falling, when exposed to a disturbing factor. Materials and Methods: Forty-nine elderly women without cognitive impairment agreed to participate. Participants were divided into four groups, considering the history of falls and fear of falling. Three-dimensional gai…	Bueno, Guilherme Augusto Santos; Gervasio, Flavia Martins; Ribeiro, Darlan Martins; Martins, Anabela Correia; Lemos, Thiago Vilela; de Menezes, Ruth Losada	Fear of Falling Contributing to Cautious Gait Pattern in Women Exposed to a Fictional Disturbing Factor: A Non-randomized Clinical Trial.	10.3389/fneur.2019.00283
220	Little is known about the risk factors for the fear of falling in elderly Korean individuals. Thus, the present study aimed to investigate the risk factors for fear of falling in a representative elderly population of over 10,000 individuals aged 65 years and older. A multivariate multinomial analysis revealed that the risk factors associated with a severe fear of falling were being female [odds …	Park, Jong-Il; Yang, Jong-Chul; Chung, Sangkeun	Risk Factors Associated with the Fear of Falling in Community-Living Elderly People in Korea: Role of Psychological Factors.	10.4306/pi.2017.14.6.894
221	BACKGROUND: There has been a lack of research examining the relationship among self-perceptions, behaviour, cognitions and functioning in older adults. This study, therefore, examined the relationship between global and physical self-perceptions, physical activity behaviour, and fear of falling taking into considerations objective measures of physical functioning in community dwelling older adult…	Sales, Myrla; Levinger, Pazit; Polman, Remco	Relationships between self perceptions and physical activity behaviour, fear of falling, and physical function among older adults.	10.1186/s11556-017-0185-3
222	Background: A better understanding of the neural mechanisms that underlie the development of fear of falling (FoF) in seniors may help to detect potential treatable factors and reduce future falls. We therefore investigate the neural correlates of FoF in older adults using 18F-fluorodeoxyglucose-positron emission tomography (FDG-PET). Methods: This cohort study included 117 community-dwelling old…	Sakurai, Ryota; Fujiwara, Yoshinori; Yasunaga, Masashi; Suzuki, Hiroyuki; Kanosue, Kazuyuki; Montero-Odasso, Manuel; Ishii, Kenji	Association between Hypometabolism in the Supplementary Motor Area and Fear of Falling in Older Adults.	10.3389/fnagi.2017.00251
225	PURPOSE: To evaluate the regression of fear of falling (FOF) and identify its risk factors in patients with severe knee osteoarthritis before and one year after total knee arthroplasty (TKA). METHODS: 11 men and 57 women with a mean age of 73 years and a mean body mass index of 30.36 kg/m2 who had severe (grade 3 or 4) knee osteoarthritis and knee pain of >=1 year were included. Two weeks before …	Tsonga, Theano; Michalopoulou, Maria; Kapetanakis, Stylianos; Giovannopoulou, Eirini; Malliou, Paraskevi; Godolias, George; Soucacos, Panagiotis	Risk factors for fear of falling in elderly patients with severe knee osteoarthritis before and one year after total knee arthroplasty.
227	OBJECTIVES: To determine predictors of fear of falling in older Mexican Americans over time. DESIGN: Longitudinal study. SETTING: Community-dwelling residents throughout California, Colorado, New Mexico, Arizona, and Texas. PARTICIPANTS: Community-dwelling Mexican Americans aged 72 and older participating in the Hispanic Established Populations for the Epidemiologic Study of the Elderly from 2000…	Dierking, Leah; Markides, Kyriakos; Al Snih, Soham; Kristen Peek, M	Fear of Falling in Older Mexican Americans: A Longitudinal Study of Incidence and Predictive Factors.	10.1111/jgs.14496
228	OBJECTIVES: The effect of fear of falling (FoF) on recovery 1 year after hip fracture is not well known. Furthermore, the potential influence of premorbid function has not been explored. We aimed to describe rates of FoF after hip fracture, to assess the association of FoF with functional recovery 1 year post-fracture, and to evaluate the potential moderating effect of premorbid function on the r…	Bower, Emily S; Wetherell, Julie Loebach; Petkus, Andrew J; Rawson, Kerri S; Lenze, Eric J	Fear of Falling after Hip Fracture: Prevalence, Course, and Relationship with One-Year Functional Recovery.	10.1016/j.jagp.2016.08.006
231	BACKGROUND: Fear of falling (FoF) is a common health problem among older adults. Although the relationship between FoF and limitation in daily activities has been reported, FoF's relationship to mobility disability, a transitional phase to end-stage disability, is not yet understood. We examined the relationship between FoF and mobility disability among community-dwelling older adults and explore…	Auais, Mohammad; Alvarado, Beatriz E; Curcio, Carmen-Lucia; Garcia, Angeles; Ylli, Alban; Deshpande, Nandini	Fear of falling as a risk factor of mobility disability in older people at five diverse sites of the IMIAS study.	10.1016/j.archger.2016.05.012
232	BACKGROUND: Falls are common after stroke, with potentially serious consequences. Few investigations have included age-matched control participants to directly compare fall characteristics between older adults with and without stroke. Further, fear of falling, a significant psychological consequence of falls, has only been examined to a limited degree as a risk factor for future falls in a stroke…	Goh, Hui-Ting; Nadarajah, Mohanasuntharaam; Hamzah, Norhamizan Binti; Varadan, Parimalaganthi; Tan, Maw Pin	Falls and Fear of Falling After Stroke: A Case-Control Study.	10.1016/j.pmrj.2016.05.012
233	BACKGROUND: There is limited knowledge concerning fall-related activity avoidance in people with Parkinson's disease (PD); such knowledge would be of importance for the development of more efficient PD-care and rehabilitation. This study aimed to examine how fall-related activity avoidance relates to a history of self-reported falls/near falls and fear of falling (FOF) as well as to disease sever…	Kader, Manzur; Iwarsson, Susanne; Odin, Per; Nilsson, Maria H	Fall-related activity avoidance in relation to a history of falls or near falls, fear of falling and disease severity in people with Parkinson's disease.	10.1186/s12883-016-0612-5
235	BACKGROUND: Fear of falling is a common and potentially disabling problem among older adults. However, little is known about this condition in older adults with diabetes mellitus. The aims of this study were to investigate the impact of the fear of falling on clinical, functional and gait variables in older women with type 2 diabetes and to identify which variables could predict the fear of falli…	Moreira, Bruno de Souza; Dos Anjos, Daniela Maria da Cruz; Pereira, Daniele Sirineu; Sampaio, Rosana Ferreira; Pereira, Leani Souza Maximo; Dias, Rosangela Correa; Kirkwood, Renata Noce	The geriatric depression scale and the timed up and go test predict fear of falling in community-dwelling elderly women with type 2 diabetes mellitus: a cross-sectional study.	10.1186/s12877-016-0234-1
236	BACKGROUND: Fear of falling is an important risk indicator for adverse health related outcomes in older adults. However, factors associated with fear of falling among community-dwelling older adults are not well-explored. OBJECTIVES: To explore the quality of life and associated factors in fear of falling among older people in the Shih-Pai area in Taiwan. METHODS: This community-based survey recr…	Chang, Hsiao-Ting; Chen, Hsi-Chung; Chou, Pesus	Factors Associated with Fear of Falling among Community-Dwelling Older Adults in the Shih-Pai Study in Taiwan.	10.1371/journal.pone.0150612
237	BACKGROUND: Vertigo and dizziness are among the most prevalent symptoms in neurologic disorders. Although many of these patients suffer from postural instability and gait disturbances, there is only limited data on their risk of falling. METHODS: We conducted a controlled cross-sectional study at the tertiary care outpatient clinic of the German Center for Vertigo and Balance Disorders using a se…	Schlick, Cornelia; Schniepp, Roman; Loidl, Verena; Wuehr, Max; Hesselbarth, Kristin; Jahn, Klaus	Falls and fear of falling in vertigo and balance disorders: A controlled cross-sectional study.	10.3233/VES-150564
238	Early mobilization following hip fracture surgery reduces medical complications and mortality, but may increase the risk of falling. The aim was to objectively measure the physical activity (time spent upright) the first week after hip fracture surgery and relate it to functional performance and fear of falling at discharge. The 24-hr upright time was measured for a median of six days using a thi…	Kronborg, Lise; Bandholm, Thomas; Palm, Henrik; Kehlet, Henrik; Kristensen, Morten Tange	Physical Activity in the Acute Ward Following Hip Fracture Surgery is Associated with Less Fear of Falling.
240	Fear of falling, foot pain, impairment and disability are commonly reported in rheumatoid arthritis (RA). However, the relationship between fear of falling and foot pain, impairment and disability has not been investigated in established RA. The aim of the study was to evaluate the relationship between fear of falling and foot pain, walking velocity and foot impairment and disability in women wit…	Morpeth, Tricia; Brenton-Rule, Angela; Carroll, Matthew; Frecklington, Mike; Rome, Keith	Fear of falling and foot pain, impairment and disability in rheumatoid arthritis: a case-control study.	10.1007/s10067-015-3124-6
241	Fear of falling is common in individuals with stroke; however, the associations between fear of falling, balance confidence, and the control of balance and gait are not well understood for this population. This study aimed to determine whether, at the time of admission to in-patient rehabilitation, specific features of balance and gait differed between individuals with stroke who did and did not …	Schinkel-Ivy, Alison; Inness, Elizabeth L; Mansfield, Avril	Relationships between fear of falling, balance confidence, and control of balance, gait, and reactive stepping in individuals with sub-acute stroke.	10.1016/j.gaitpost.2015.09.015
242	BACKGROUND: Evidence suggests that there are several fall predictors in the elderly population, including previous fall history and balance impairment. To date, however, the role of psychological factors has not yet been thoroughly vetted in conjunction with physical factors as predictors of future falls. OBJECTIVE: The purpose of this study was to determine which measures, physical and psycholog…	Landers, Merrill R; Oscar, Sarrie; Sasaoka, Jessica; Vaughn, Kyle	Balance Confidence and Fear of Falling Avoidance Behavior Are Most Predictive of Falling in Older Adults: Prospective Analysis.	10.2522/ptj.20150184
243	UNLABELLED: This 3-year longitudinal study among older adults showed that declining muscle mass, strength, power, and physical performance are independent contributing factors to increased fear of falling, while declines of muscle mass and physical performance contribute to deterioration of quality of life. Our findings reinforce the importance of preserving muscle health with advancing age. INTR…	Trombetti, A; Reid, K F; Hars, M; Herrmann, F R; Pasha, E; Phillips, E M; Fielding, R A	Age-associated declines in muscle mass, strength, power, and physical performance: impact on fear of falling and quality of life.	10.1007/s00198-015-3236-5
245	AIM: The present study estimated the prevalence of fear of falling in older adults, and its associations with clinical, functional and psychosocial factors. METHODS: Data from the Research Network Frailty in Brazilian Older People, specifically the Rio de Janeiro Study involving participants aged 65 years and older residing in the city of Rio de Janeiro, Brazil, were analyzed. Fear of falling was…	Malini, Flavia Moura; Lourenco, Roberto Alves; Lopes, Claudia S	Prevalence of fear of falling in older adults, and its associations with clinical, functional and psychosocial factors: the Frailty in Brazilian Older People-Rio de Janeiro study.	10.1111/ggi.12477
247	BACKGROUND: Thailand is the country where large numbers of old population are living in rural areas. Multiple factors are influencing the health of old people but falling is the biggest cause affecting their quality of life. This study explores the relationship between the quality of life, and fear of fall among aging people in the semi-rural, Thailand. METHODS: A cross sectional study was conduc…	Yodmai, Korravarn; Phummarak, Sipapa; Sirisuth, Jonathan C; Kumar, Ramesh; Somrongthong, Ratana	QUALITY OF LIFE AND FEAR OF FALLING AMONG AN AGING POPULATION IN SEMI RURAL, THAILAND.
248	BACKGROUND: Fear of falling (FoF) is regarded as a major constraint for successful rehabilitation in older people. However, few studies have investigated FoF in vulnerable older people who rehabilitate in a skilled nursing facility (SNF). Therefore, this study measures the prevalence of FoF during and after rehabilitation and assesses differences between those with and without FoF. The relation b…	Visschedijk, Jan H M; Caljouw, Monique A A; Bakkers, Eduard; van Balen, Romke; Achterberg, Wilco P	Longitudinal follow-up study on fear of falling during and after rehabilitation in skilled nursing facilities.	10.1186/s12877-015-0158-1
249	OBJECTIVES: The aim of this study was to determine whether mild cognitive impairment (MCI) affects the development of fear of falling (FoF) in older adults. DESIGN: Prospective cohort study. SETTING: The Obu Study for Health Promotion in the Elderly, Japan. PARTICIPANTS: A total of 1700 community-dwelling people aged 65 years or older without FoF at baseline participated. MEASUREMENTS: FoF and re…	Uemura, Kazuki; Shimada, Hiroyuki; Makizako, Hyuma; Doi, Takehiko; Tsutsumimoto, Kota; Lee, Sangyoon; Umegaki, Hiroyuki; Kuzuya, Masafumi; Suzuki, Takao	Effects of Mild Cognitive Impairment on the Development of Fear of Falling in Older Adults: A Prospective Cohort Study.	10.1016/j.jamda.2015.09.014
251	Our aim was to explore the association of physical performance and pain with fear of falling among community-dwelling Japanese women. The subjects were 278 women aged 65 years and over. We collected information on fear of falling, painful joints, comorbidities, falls in the previous year, and cataracts. Walking time (distance of 6 m), chair stand time (5 times), grip strength, the timed up and go…	Tomita, Yoshihito; Arima, Kazuhiko; Kanagae, Mitsuo; Okabe, Takuhiro; Mizukami, Satoshi; Nishimura, Takayuki; Abe, Yasuyo; Goto, Hisashi; Horiguchi, Itsuko; Aoyagi, Kiyoshi	Association of Physical Performance and Pain With Fear of Falling Among Community-Dwelling Japanese Women Aged 65 Years and Older.	10.1097/MD.0000000000001449
253	Hip fractures often result from falls, and most family caregivers fear another fall. This study aimed to assess this fear in family caregivers and analyze its influence on functional recovery. This study was retrospectively performed by interview at the clinic or through telephone contact. The Falls Efficacy Scale International (FES-I) was used to assess fall-related feelings of patients and thei…	Shen, Jing; Hu, Fangke; Liu, Fucun; Tong, Peijian	Functional Restriction for the Fear of Falling In Family Caregivers.	10.1097/MD.0000000000001090
254	BACKGROUND: Fear of falling (FoF) is predictive of decreased physical activity. This study sought to determine if FoF mediates the relationship between decreased vision and physical activity restriction in individuals with glaucoma and age-related macular degeneration (AMD). METHODS: Accelerometers were used to measure physical activity over 1 week in 59 control, 83 glaucoma, and 58 AMD subjects.…	Nguyen, Angeline M; Arora, Karun S; Swenor, Bonnielin K; Friedman, David S; Ramulu, Pradeep Y	Physical activity restriction in age-related eye disease: a cross-sectional study exploring fear of falling as a potential mediator.	10.1186/s12877-015-0062-8
256	OBJECTIVE: To analyze the risk factors involved in FOF in patients with chronic stroke from mainland China. METHODS: A cohort of 245 patients with chronic stroke were included in this study. Fear of falling severity was assessed using the Activities-specific Balance Confidence (ABC) Scale. Physical function was assessed using the Berg Balance Scale (BBS), the Timed Up and Go Test (TUGT), and the …	Guan, Qiang; Jin, Lingjing; Li, Yunxia; Han, Hongjie; Zheng, Yuguo; Nie, Zhiyu	Multifactor analysis for risk factors involved in the fear of falling in patients with chronic stroke from mainland China.	10.1179/1074935714Z.0000000048
257	OBJECTIVES: The purpose of this study was to identify the characteristics associated with fear-induced activity restriction and determine those that distinguish older adults with fear-induced activity restriction from those with fear of falling alone. METHOD: Data taken from the survey of the Korean Longitudinal Study of Aging in 2010 were analyzed. Multiple logistic regression analysis was used …	Choi, Kyungwon; Ko, Young	Characteristics Associated With Fear of Falling and Activity Restriction in South Korean Older Adults.	10.1177/0898264315573519
258	OBJECTIVE: To examine whether depression predicts less improvement in fear of falling and falls efficacy in older adults attending a falls prevention program (FPP). METHODS: Using a prospective observational design in an academic medical center, the authors studied 69 nondemented adults aged 55 years or older (mean age: 77.8+/-8.9 years) who had experienced at least one fall in the previous year …	Iaboni, Andrea; Banez, Carol; Lam, Robert; Jones, Simon A; Maki, Brian E; Liu, Barbara A; Flint, Alastair J	Depression and Outcome of Fear of Falling in a Falls Prevention Program.	10.1016/j.jagp.2015.02.006
259	AIMS: fear of falling is an important falls-related symptom that has received little attention in studies of falls risk in older adults with type 2 diabetes. METHODS: matched pairs of participants with diabetes or with normoglycaemia (n = 186 per group) recruited from a community-based survey underwent an assessment of fear of falling and associated falls risk factors. Multivariate methods examin…	Bruce, David; Hunter, Michael; Peters, Kirsten; Davis, Timothy; Davis, Wendy	Fear of falling is common in patients with type 2 diabetes and is associated with increased risk of falls.	10.1093/ageing/afv024
260	BACKGROUND: Increased fear of falling (FOF) has been associated with impaired physical function, reduced physical activity and increased fall risk in older adults. Preliminary evidence suggests that individuals with chronic obstructive pulmonary disease (COPD) may have an increased FOF. This study aims to compare the level of FOF in people with COPD with healthy controls, and to determine the ass…	Oliveira, Cristino C; McGinley, Jennifer; Lee, Annemarie L; Irving, Louis B; Denehy, Linda	Fear of falling in people with chronic obstructive pulmonary disease.	10.1016/j.rmed.2015.02.003
261	BACKGROUND: Movement incoordination, freezing of gait, fear of falling, low self-efficacy, and multi-tasking can all contribute to falls in Parkinson's disease. How these multi-factorial risks interact in individual patients remain poorly understood. METHODS: Concurrent arm swing-stepping is a simple motor test in which subjects are first asked to swing their arms before being instructed to initi…	Chomiak, Taylor; Pereira, Fernando V; Clark, Terry W; Cihal, Alexandra; Hu, Bin	Concurrent arm swing-stepping (CASS) can reveal gait start hesitation in Parkinson's patients with low self-efficacy and fear of falling.	10.1007/s40520-014-0313-0
262	It is widely reported that fear of falling (FOF) has a profound and largely detrimental effect on balance performance in older adults. However, the mechanisms by which FOF influence postural stability are poorly understood. In the current article, we use psychological theory to explain FOF-related changes to postural control. First, we review literature describing associations between FOF and the…	Young, William R; Mark Williams, A	How fear of falling can increase fall-risk in older adults: applying psychological theory to practical observations. [Review]	10.1016/j.gaitpost.2014.09.006
263	The purpose of this study was to determine the association between physical activity and self-reported disability in ambulatory persons with mild to moderate late effects of polio (N = 81, mean age 67 years). The outcome measures were: Physical Activity and Disability Survey (PADS), a pedometer, Self-Reported Impairments in Persons with Late Effects of Polio Scale (SIPP), Walking Impact Scale (Wa…	Winberg, Cecilia; Brogardh, Christina; Flansbjer, Ulla-Britt; Carlsson, Gunilla; Rimmer, James; Lexell, Jan	Physical Activity and the Association With Self-Reported Impairments, Walking Limitations, Fear of Falling, and Incidence of Falls in Persons With Late Effects of Polio.	10.1123/japa.2014-0163
264	Fear of falling (FoF) in elderly frequently leads to decreased quality of life. FoF is suggested to be associated with changes in gait quality and muscle strength with aging. The aim of this study was to determine whether gait quality and maximal voluntary torque (MVT) of knee extensor muscles are associated with FoF. We hypothesized that high between-stride variability and local divergence expon…	Toebes, Marcel J P; Hoozemans, Marco J M; Furrer, Regula; Dekker, Joost; van Dieen, Jaap H	Associations between measures of gait stability, leg strength and fear of falling.	10.1016/j.gaitpost.2014.08.015
266	OBJECTIVE: The objective of the study is to identify the intrinsic, psychosocial and lifestyle factors, which, over time, predict the incidence of having a fall requiring medical attention (injurious fall) or of acquiring a fear of falling (FOF). METHOD: Data from 1,000 participants in the Melbourne Longitudinal Studies on Healthy Ageing (MELSHA, 1994-2005) were analyzed using cox regressions and…	Clemson, Lindy; Kendig, Hal; Mackenzie, Lynette; Browning, Colette	Predictors of injurious falls and fear of falling differ: an 11-year longitudinal study of incident events in older people.	10.1177/0898264314546716
268	RATIONALE, AIMS AND OBJECTIVES: Falls in hospital are costly and may impact psychologically on fallers causing them to avoid mobilization, thereby affecting recovery rate and hospital length of stay. The study aim was to investigate the relationships between fear of falling, falls risk, in-hospital falls and hospital length of stay. METHOD: A convenience sample (n=141) of patients from a large te…	Gettens, Stephanie; Fulbrook, Paul	Fear of falling: association between the Modified Falls Efficacy Scale, in-hospital falls and hospital length of stay.	10.1111/jep.12226
269	Cognitive impairment and fear of falling are risk factors for falls in older adults. Recurrent falls are more prevalent in older adults with cognitive impairment. We examined the number of previous falls, self-reported fear of falling, and the Falls Efficacy Scale-International (FES-I) in 104 older adults [26 with mild Alzheimer's disease (AD), 42 with mild cognitive impairment (MCI) and 36 cogni…	Borges, Sheila de Melo; Radanovic, Marcia; Forlenza, Orestes Vicente	Fear of falling and falls in older adults with mild cognitive impairment and Alzheimer's disease.	10.1080/13825585.2014.933770
270	AIMS AND OBJECTIVES: To identify the prevalence and risk factors for fear of falling among robust community-dwelling older people. BACKGROUND: Different models including various risk factors emerged when previous studies attempted to explore the factors' multivariate associations with fear of falling. Attempting to detect fear of falling by a single question in some previous studies may not have …	Liu, Justina Y W	Fear of falling in robust community-dwelling older people: results of a cross-sectional study.	10.1111/jocn.12613
271	PURPOSE: To investigate associations between fear of falling (FOF) and recurrent falls among women and men, and gender differences in FOF with respect to International Classification of Functioning (ICF). METHODS: Community-dwelling people (n = 230, 75-93 years, 72% women) were included and followed 1 year regarding falls. Data collection included self-reported demographics, questionnaires, and p…	Pohl, Petra; Ahlgren, Christina; Nordin, Ellinor; Lundquist, Anders; Lundin-Olsson, Lillemor	Gender perspective on fear of falling using the classification of functioning as the model.	10.3109/09638288.2014.914584
273	AIM: To investigate the relationships between falls, fear of falling, and activity limitations in individuals with Parkinson's disease (PD). DESIGN/METHODS: Cross-sectional study of individuals with mild to moderate PD (N = 83). Associations among demographic data, fall frequency, disease severity, motor impairment, ability to perform activities of daily living (ADL), Activities Balance Confidenc…	Bryant, Mon S; Rintala, Diana H; Hou, Jyh-Gong; Protas, Elizabeth J	Relationship of falls and fear of falling to activity limitations and physical inactivity in Parkinson's disease.	10.1123/japa.2013-0244
276	BACKGROUND: Falls affect approximately one third of community-dwelling older adults each year and have serious health and social consequences. Fear of falling (FOF) (lack of confidence in maintaining balance during normal activities) affects many older adults, irrespective of whether they have actually experienced falls. Both falls and fear of falls may result in restrictions of physical activity…	Jefferis, Barbara J; Iliffe, Steve; Kendrick, Denise; Kerse, Ngaire; Trost, Stewart; Lennon, Lucy T; Ash, Sarah; Sartini, Claudio; Morris, Richard W; Wannamethee, S Goya; Whincup, Peter H	How are falls and fear of falling associated with objectively measured physical activity in a cohort of community-dwelling older men?.	10.1186/1471-2318-14-114
277	OBJECTIVE: Physical inactivity and sedentary behavior (SB) are leading causes of mortality. We investigated if older adults with chronic musculoskeletal pain (CMP) are more sedentary than a group of similar age and sex without CMP and possible contributory factors to this. METHOD: In this multisite observational study, 285 community-dwelling older adults (response rate 71%) took part. One hundred…	Stubbs, Brendon; Patchay, Sandhi; Soundy, Andy; Schofield, Pat	The avoidance of activities due to fear of falling contributes to sedentary behavior among community-dwelling older adults with chronic musculoskeletal pain: a multisite observational study.	10.1111/pme.12570
278	BACKGROUND: fear of falling (FOF) is common in older people and associated with serious physical and psychosocial consequences. Identifying those at risk of FOF can help target interventions to both prevent falls and reduce FOF. OBJECTIVE: to identify factors associated with FOF. STUDY DESIGN: cross-sectional study in 1,088 community-dwelling older people aged >=65 years. METHODS: data were colle…	Kumar, Arun; Carpenter, Hannah; Morris, Richard; Iliffe, Steve; Kendrick, Denise	Which factors are associated with fear of falling in community-dwelling older people?.	10.1093/ageing/aft154
279	OBJECTIVES: To determine the prevalence of clinically relevant falls-related outcomes according to pain status in older adults in the United States. DESIGN: Cross-sectional analysis of the 2011 National Health and Aging Trends Study, a sample of Medicare enrollees aged 65 and older (response rate 71.0%). SETTING: In-person assessments were conducted in the home or residential care facility of the…	Patel, Kushang V; Phelan, Elizabeth A; Leveille, Suzanne G; Lamb, Sarah E; Missikpode, Celestin; Wallace, Robert B; Guralnik, Jack M; Turk, Dennis C	High prevalence of falls, fear of falling, and impaired balance in older adults with pain in the United States: findings from the 2011 National Health and Aging Trends Study.	10.1111/jgs.13072
281	PURPOSE: The purpose of this study was to test a model delineating the factors known to influence fear of falling and exercise behavior among older adults. DESIGN AND METHODS: This was a secondary data analysis using baseline data from the Bone Health study. A total of 866 individuals from two online communities participated in the study: 161 (18.6%) were from SeniorNet and 683 (78.9%) were from …	Resnick, Barbara; Nahm, Eun Shim; Zhu, Shijun; Brown, Clayton; An, Minjeong; Park, Bukyung; Brown, Jeannie	The impact of osteoporosis, falls, fear of falling, and efficacy expectations on exercise among community-dwelling older adults.	10.1097/NOR.0000000000000084
282	OBJECTIVE: To compare gait variability among older community-dwellers with and without fear of falling and history of falls, and 2) to examine the association between gait variability and fear of falling while taking into account the effect of potential confounders. METHODS: Based on a cross-sectional design, 1,023 French community-dwellers (mean age +/- SD, 70.5 +/- 5.0 years; 50.7% women) were …	Ayoubi, Farah; Launay, Cyrille P; Kabeshova, Anastasiia; Fantino, Bruno; Annweiler, Cedric; Beauchet, Olivier	The influence of fear of falling on gait variability: results from a large elderly population-based cross-sectional study.	10.1186/1743-0003-11-128
283	OBJECTIVE: The purpose of our study was to investigate the relationship between bone mineral density (BMD) and postural stability and the fear of falling in a 50- to 65-year-old postmenopausal population. STUDY DESIGN: A cross-sectional, observational study was conducted on 118 postmenopausal women. According to their BMD values, participants were divided into two groups: BMD>-2.0SD (n=95) and <=…	Hita-Contreras, Fidel; Martinez-Lopez, Emilio; Gonzalez-Matarin, Pedro; Mendoza, Nicolas; Cruz-Diaz, David; Ruiz-Ariza, Alberto; Martinez-Amat, Antonio	Association of bone mineral density with postural stability and the fear of falling in Spanish postmenopausal women.	10.1016/j.maturitas.2014.07.015
290	OBJECTIVE: To investigate fall frequency during the past year, circumstances relating to falls, fear of falling, self-reported impairments, and walking limitations in persons with mild to moderate late effects of polio. DESIGN: A cross-sectional postal survey. PARTICIPANTS: A total of 325 persons with clinically and electrophysiologically verified late effects of polio (175 women and 150 men; mea…	Brogardh, Christina; Lexell, Jan	Falls, fear of falling, self-reported impairments, and walking limitations in persons with late effects of polio.	10.1016/j.pmrj.2014.04.010
291	Ageing is associated with increased morbidity, increased fear of falling (FOF) and reduced activity. These may consequently impair the quality of life (QOL) of the elderly. Studies from Africa investigating FOF and its relationship with QOL among elderly individuals are rare. This study investigated the prevalence of FOF and QOL of apparently-healthy elderly residents of two Local Government Area…	Akosile, Christopher O; Anukam, Gabriel O; Johnson, Olubusola E; Fabunmi, Ayodeji A; Okoye, Emmanuel C; Iheukwumere, Ngozi; Akinwola, Mojisola O	Fear of falling and quality of life of apparently-healthy elderly individuals from a Nigerian population.	10.1007/s10823-014-9228-7
292	OBJECTIVES: Few studies have reported the relationship between fear of falling (FoF) and mild and global cognitive impairment in community-dwelling older adults. We aimed to determine whether the status of cognitive impairment affects the prevalence of FoF in community-dwelling older adults. STUDY DESIGN: Cross-sectional study among 4474 community-dwelling older adults who participated in the Obu…	Uemura, Kazuki; Shimada, Hiroyuki; Makizako, Hyuma; Doi, Takehiko; Tsutsumimoto, Kota; Yoshida, Daisuke; Anan, Yuya; Ito, Tadashi; Lee, Sangyoon; Park, Hyuntae; Suzuki, Takao	Effects of mild and global cognitive impairment on the prevalence of fear of falling in community-dwelling older adults.	10.1016/j.maturitas.2014.02.018
293	The aim of this study was to explore whether FoF was associated with variability in both leg and trunk movements during gait in community-dwelling elderly. Ninety-three elderly people participated in this study. Each participant was categorized into either Fear or No-Fear group on the basis of having FoF. The participants walked 15m at their preferred speed. The wireless motion recording sensor u…	Sawa, Ryuichi; Doi, Takehiko; Misu, Shogo; Tsutsumimoto, Kota; Nakakubo, Sho; Asai, Tsuyoshi; Yamada, Minoru; Ono, Rei	The association between fear of falling and gait variability in both leg and trunk movements.	10.1016/j.gaitpost.2014.03.002
294	OBJECTIVES: To investigate the prevalence of fear of falling, and identify factors associated with fear of falling during activities of daily living after total hip arthroplasty (THA). DESIGN: Cross-sectional study. SETTING: Community. PARTICIPANTS: Two hundred and fourteen women who had undergone THA. MAIN OUTCOME MEASURES: Fear of falling after THA was assessed for 12 activities of daily living…	Nagai, K; Ikutomo, H; Yamada, M; Tsuboyama, T; Masuhara, K	Fear of falling during activities of daily living after total hip arthroplasty in Japanese women: a cross-sectional study.	10.1016/j.physio.2013.10.006
295	Phobic postural vertigo (PPV) is the most common cause of chronic dizziness in middle-aged patients. Many patients report symptoms involving gait. We investigated the gait performance and its relationship to the fear of falling and attention of PPV patients in a prospective study of 24 patients with PPV and 24 healthy subjects (HS) using a pressure-sensitive mat (GAITRite( R)). Subjects walked at…	Schniepp, Roman; Wuehr, Max; Huth, Sabrina; Pradhan, Cauchy; Brandt, Thomas; Jahn, Klaus	Gait characteristics of patients with phobic postural vertigo: effects of fear of falling, attention, and visual input.	10.1007/s00415-014-7259-1
296	OBJECTIVE: Knee buckling, in which a knee gives way during weight-bearing, is common in people with knee pain and knee osteoarthritis (OA), but little is known about the prevalence of sensations of knee instability, slipping or shifting in which the knee does not actually buckle, or of the psychosocial and physical consequences of these symptoms. DESIGN: We asked participants in the Multicenter O…	Nguyen, U-S D T; Felson, D T; Niu, J; White, D K; Segal, N A; Lewis, C E; Rasmussen, M; Nevitt, M C	The impact of knee instability with and without buckling on balance confidence, fear of falling and physical function: the Multicenter Osteoarthritis Study.	10.1016/j.joca.2014.01.008
298	BACKGROUND: This study aimed to comprehensibly investigate potential contributing factors to fear of falling (FOF) among people with idiopathic Parkinson's disease (PD). METHODS: The study included 104 people with PD. Mean (SD) age and PD-duration were 68 (9.4) and 5 (4.2) years, respectively, and the participants' PD-symptoms were relatively mild. FOF (the dependent variable) was investigated wi…	Lindholm, Beata; Hagell, Peter; Hansson, Oskar; Nilsson, Maria H	Factors associated with fear of falling in people with Parkinson's disease.	10.1186/1471-2377-14-19
299	OBJECTIVES: Intermittent claudication is associated with poor physical function, quality of life (QoL), and balance impairment. Fear of falling (FoF) is a recognized contributing factor to poor physical ability. Any link between claudication and FoF is yet to be determined. This study aimed to explore the prevalence of FoF in claudicants and its relationship with physical function and QoL. METHOD…	Lane, Risha A; Mazari, Fayyaz; Mockford, Katherine A; Vanicek, Natalie; Chetter, Ian C; Coughlin, Patrick A	Fear of falling in claudicants and its relationship to physical ability, balance, and quality of life.	10.1177/1538574413519711
300	OBJECTIVE: The aim of this study was to conduct an exploratory analysis of fear of falling (FoF), balance, gait, and strength impairments and future physical activity in women with multiple sclerosis. DESIGN: This prospective study followed a convenience sample of 99 women with multiple sclerosis for 1 yr. The participants were assessed on FoF and perceived mental health by questionnaire. Objecti…	Kasser, Susan L; Jacobs, Jesse V; Littenberg, Benjamin; Foley, John T; Cardinal, Bradley J; Maddalozzo, Gianni F	Exploring physical activity in women with multiple sclerosis: associations with fear of falling and underlying impairments.	10.1097/PHM.0000000000000049
301	Cancer patients, particularly during chemotherapy, often encounter functional status limitations. This study examines fear of falling, balance, gait and lower limb strength in cancer patients during ongoing or recently completed (<=12 months) chemotherapeutic treatment in comparison to age-matched and senior controls (>=65 years). Data were obtained from 69 subjects; 21 cancer patients (51+/-7 ye…	Niederer, Daniel; Schmidt, Katharina; Vogt, Lutz; Egen, Janis; Klingler, Julia; Hubscher, Markus; Thiel, Christian; Bernhorster, Marcus; Banzer, Winfried	Functional capacity and fear of falling in cancer patients undergoing chemotherapy.	10.1016/j.gaitpost.2013.11.014
302	OBJECTIVE: To identify factors that explain differences in patients with high and low levels of fear of falling after a hip fracture. DESIGN: Cross-sectional study in 10 skilled nursing facilities in the Netherlands. PATIENTS: A total of 100 patients aged >= 65 years admitted to a skilled nursing facility after a hip fracture. METHODS: Participants were divided into 2 groups; low and high level o…	Visschedijk, Jan H M; Caljouw, Monique A A; van Balen, Romke; Hertogh, Cees M P M; Achterberg, Wilco P	Fear of falling after hip fracture in vulnerable older persons rehabilitating in a skilled nursing facility.	10.2340/16501977-1264
303	AIM: The present study examined the association between vision, fear of falling and fear-related activity restriction, and assessed the effect of vision on the relationship between fear of falling and mobility, using data from a nationally representative sample of community-dwelling adults aged >= 50 years. METHODS: Participants (n=5003) completed an interview and health assessment (including Tim…	Donoghue, Orna A; Ryan, Harriet; Duggan, Eoin; Finucane, Ciaran; Savva, George M; Cronin, Hilary; Loughman, James; Kenny, Rose Anne	Relationship between fear of falling and mobility varies with visual function among older adults.	10.1111/ggi.12174
304	OBJECTIVE: The aim of this study was to evaluate the relationship between the fear of falling, physical performance, and physical characteristics in an elderly population. DESIGN: This study is a cross-sectional study with 883 community dwellers 60 yrs or older from a rural area. They completed surveys and evaluations including demographics, the Korean version of the Falls Efficacy Scale-Internat…	Park, Jung Hyun; Cho, Hyungpil; Shin, Joon-Ho; Kim, Taikon; Park, Si-Bog; Choi, Bo-Youl; Kim, Mi Jung	Relationship among fear of falling, physical performance, and physical characteristics of the rural elderly.	10.1097/PHM.0000000000000009
305	OBJECTIVES: (1) to evaluate the change in time of pain, stair climbing ability and fear of falling (FOF), (2) to determine the association between pain, stair climbing ability and FOF for patients with knee osteoarthritis (OA) following the knee replacement over the course of six months, (3) and to compare the results with healthy controls in terms of stair climbing ability and FOF. METHODS: Fift…	Unver, Bayram; Ertekin, Ozge; Karatosun, Vasfi	Pain, fear of falling and stair climbing ability in patients with knee osteoarthritis before and after knee replacement: 6 month follow-up study.	10.3233/BMR-130422
307	PURPOSE: To study the relationship of fear of falling (FoF) with gait characteristics and balance in individuals with Parkinson's disease (PD). METHOD: Seventy-nine non-demented individuals (62 males) with PD were studied. Their mean age was 69.22 +/- 8.93 years. The average time since diagnosis was 8.27 +/- 5.31 years. FoF was assessed by the Activities-specific Balance Confidence (ABC) Scale in…	Bryant, Mon S; Rintala, Diana H; Hou, Jyh-Gong; Protas, Elizabeth J	Influence of fear of falling on gait and balance in Parkinson's disease.	10.3109/09638288.2013.814722
309	BACKGROUND: Functional decline is a common complication in hospitalised older adults, associated with low mobility and physical activity. Fear of falling may contribute to limited mobility and physical activity, and loss of physical function. An understanding of this relationship, as well as contributing factors, may inform the development of safe, function-promoting interventions. AIM: To descri…	Boltz, Marie; Resnick, Barbara; Capezuti, Elizabeth; Shuluk, Joseph	Activity restriction vs. self-direction: hospitalised older adults' response to fear of falling.	10.1111/opn.12015
310	UNLABELLED: We studied 7,897 women with postmenopausal osteoporosis to assess factors that influence health-related quality of life (HRQoL). An increased number of comorbidities, fear of falling, and previous vertebral fracture were associated with significant reductions in HRQoL. Understanding the factors that affect HRQoL may improve management of these patients. INTRODUCTION: HRQoL is impaired…	Guillemin, F; Martinez, L; Calvert, M; Cooper, C; Ganiats, T; Gitlin, M; Horne, R; Marciniak, A; Pfeilschifter, J; Shepherd, S; Tosteson, A; Wade, S; Macarios, D; Freemantle, N	Fear of falling, fracture history, and comorbidities are associated with health-related quality of life among European and US women with osteoporosis in a large international study.	10.1007/s00198-013-2408-4
311	BACKGROUND: Patients with diabetic peripheral neuropathy (DPN) demonstrate gait alterations compared with their nonneuropathic counterparts, which may place them at increased risk for falling. However, it is uncertain whether patients with DPN also have a greater fear of falling. METHODS: A voluntary group of older adults with diabetes was asked to complete a validated fear of falling questionnai…	Kelly, Carolyn; Fleischer, Adam; Yalla, Sai; Grewal, Gurtej S; Albright, Rachel; Berns, Dana; Crews, Ryan; Najafi, Bijan	Fear of falling is prevalent in older adults with diabetes mellitus but is unrelated to level of neuropathy.
312	PURPOSE: To determine if glaucomatous visual field defect severity is associated with fear of falling. METHODS: This is a cross-sectional study. A total of 387 consecutive subjects with POAG were enrolled in this study along with 293-ocular disease-free control subjects, who were screened at the same institutions. We defined mild POAG as MD of -6 dB or better, moderate POAG as MD of -6 to -12 dB,…	Yuki, Kenya; Tanabe, Sachiko; Kouyama, Keisuke; Fukagawa, Kazumi; Uchino, Miki; Shimoyama, Masaru; Ozeki, Naoki; Shiba, Daisuke; Ozawa, Yoko; Abe, Takayuki; Tsubota, Kazuo	The association between visual field defect severity and fear of falling in primary open-angle glaucoma.	10.1167/iovs.13-12079
313	OBJECTIVES: Little is known about how different fall-based injuries relate to fear of falling and activity restriction, and if these relationships differ between sexes. We explored fear of falling and activity restriction in individuals who have experienced fall-based injuries. METHODS: A total of 16,369 older adults from the Canadian Community Health Survey reported their worst fall-based injury…	LeBouthillier, Daniel M; Thibodeau, Michel A; Asmundson, Gordon J G	Severity of fall-based injuries, fear of falling, and activity restriction: sex differences in a population-based sample of older Canadian adults.	10.1177/0898264313507317
314	PURPOSE: This study was conducted to investigate the factors related to fear of falling in elderly subjects, with a view to developing interventions to prevent falls. METHODS: Data from 9033 elderly subjects aged >=65 years were analyzed from the 2008 National Elderly Survey of the Korea Ministry of Health & Welfare. RESULTS: In total, 76.6% of elderly Korean subjects had fear of falling. Factors…	Kim, Seonho; So, Wi-Young	Prevalence and correlates of fear of falling in Korean community-dwelling elderly subjects.	10.1016/j.exger.2013.08.015
315	Postural instability, recurrent falls and fear of falling are common in advanced Parkinson's disease (PD). We examined the impact of fall frequency, fear of falling, balance confidence and objectively measured balance impairment (using Tinetti's Mobility Index) on health-related quality of life (HrQoL) in PD. In 74 subjects HrQoL was assessed using the 39-item Parkinson's disease Quality of Life …	Grimbergen, Yvette A M; Schrag, Annette; Mazibrada, Gordon; Borm, George F; Bloem, Bastiaan R	Impact of falls and fear of falling on health-related quality of life in patients with Parkinson's disease.	10.3233/JPD-120113
316	OBJECTIVE: To explore whether the accumulation of sensory difficulties predicts fear of falling (FOF), and whether the traits correlate with each other regardless of familial factors. METHODS: Self-reported hearing, vision and balance difficulties, and FOF were assessed using structured questionnaires at the baseline and after a 3-year follow-up in 63- to 76-year-old women (n = 434). RESULTS: Amo…	Viljanen, Anne; Kulmala, Jenni; Rantakokko, Merja; Koskenvuo, Markku; Kaprio, Jaakko; Rantanen, Taina	Accumulation of sensory difficulties predicts fear of falling in older women.	10.1177/0898264313494412
317	OBJECTIVE: To describe the association between fear of falling (FOF) and total daily activity in older adults. DESIGN: Cross-sectional observational study. SETTING: Ambulatory clinical research training center. PARTICIPANTS: Community-dwelling older adults aged >=64 years (N=78), who were independent in ambulation with or without an assistive device. INTERVENTIONS: Not applicable. MAIN OUTCOME ME…	Hornyak, Victoria; Brach, Jennifer S; Wert, David M; Hile, Elizabeth; Studenski, Stephanie; VanSwearingen, Jessie M	What is the relation between fear of falling and physical activity in older adults?.	10.1016/j.apmr.2013.06.013
319	OBJECTIVES: Fear of falling leads to many adverse consequences and may compromise the quality of life of older adults. Psychological factors are potential mediators between the fear of falling and quality of life, but have yet to be explored in detail. This study presents results from examining the mediating effect of the self-concept of health and physical independence. Data from Western and Eas…	Hsu, Yawen; Alfermann, Dorothee; Lu, Frank J H; Lin, Linda L	Pathways from fear of falling to quality of life: the mediating effect of the self-concept of health and physical independence.	10.1080/13607863.2013.805398
322	BACKGROUND: Acromegaly may lead to balance disturbances and fear of falling due to changes in body composition and co-morbidities. AIM: The aim of this study was to evaluate balance and fear of falling in acromegalic patients and their relation with disease characteristics. MATERIALS AND METHODS: Forty-eight acromegalic patients and 41 age- and gender-matched controls were enrolled in the study. …	Atmaca, A; Tander, B; Kan, E K; Ulus, Y; Ecemis, G C; Akyol, Y; Tomak, L	Assessment of balance performance and fear of falling in acromegalic patients: a comparative study.	10.3275/8944
325	OBJECTIVE: To determine the prevalence of fear of falling (FoF) in patients after a hip fracture, to investigate the relation with time after fracture, and to assess associations between FoF and other psychological factors. DESIGN: Cross-sectional study performed between September 2010 and March 2011 in elderly patients after a hip fracture. SETTING: Ten postacute geriatric rehabilitation wards i…	Visschedijk, Jan; van Balen, Romke; Hertogh, Cees; Achterberg, Wilco	Fear of falling in patients with hip fractures: prevalence and related psychological factors.	10.1016/j.jamda.2012.10.013
326	Fear of falling (FOF) is associated with poor physical and psychosocial health and can have debilitating consequences especially when it leads to activity restriction. This study examined whether normal and dual task gait disruptions were independently associated with FOF and activity restriction or if they were fully explained by impaired health status. Data was obtained from The Irish Longitudi…	Donoghue, Orna A; Cronin, Hilary; Savva, George M; O'Regan, Claire; Kenny, Rose Anne	Effects of fear of falling and activity restriction on normal and dual task walking in community dwelling older adults.	10.1016/j.gaitpost.2012.10.023
327	OBJECTIVES: Falls are one of the leading causes of fractures and impaired quality of life in the elderly, and they are related to balance deficit and to fear of falls. The purpose of our study is to evaluate predictors of falls in the 50-65-year-old postmenopausal population. METHODS: A prospective cohort study was conducted on 96 postmenopausal women. Fear of falling and postural stability were …	Hita-Contreras, F; Martinez-Amat, A; Lomas-Vega, R; Alvarez, P; Aranega, A; Martinez-Lopez, E; Mendoza, N	Predictive value of stabilometry and fear of falling on falls in postmenopausal women.	10.3109/13697137.2012.733464
328	BACKGROUND AND PURPOSE: Fear of falling (FOF) has been correlated with an increased risk for falls, self-restriction of physical activity, and subsequent decrease in quality of life in older adults. The relationship between perceived FOF, participation restriction, and balance and mobility abilities is unclear, as results from prior studies are inconsistent. Few studies have used the Survey of Ac…	Allison, Leslie K; Painter, Jane A; Emory, Amanda; Whitehurst, Patricia; Raby, Amanda	Participation restriction, not fear of falling, predicts actual balance and mobility abilities in rural community-dwelling older adults.	10.1519/JPT.0b013e3182493d20
329	We examined the effects of objectively measured physical activity (PA) and physical fitness (PF) on fear of falling (FOF) among older adults. The subjects were 94 Korean females aged 65-79. PA was measured with accelerometers, PF with the senior fitness test and FOF with the Korean Survey of Activities and Fear of Falling in the Elderly. With the subjects' age, number of chronic conditions, and h…	Kim, Myung; Lim, Seung-Kil; Shin, Sohee; Lee, Jae-Hyun	The effects of objectively measured physical activity and fitness on fear of falling among Korean older women.
331	BACKGROUND: Fear of falling is not only a risk factor for falls, but it is also an important clinical predictor of functional decline in older adults. This study identified sex differences in fear of falling and related factors in older adults with low grip strength. METHODS: The data of 902 older adults from the 2012 Korean National Survey, conducted as a research project by the Korea Employment…	Lim, Eunju	Sex Differences in Fear of Falling among Older Adults with Low Grip Strength.
333	CONTEXT: Falls are a major public health problem in the elderly population. Fear of falling (FOF) among elderly persons can compromise quality of life by limiting mobility, diminished sense of well-being and reduced social interactions. India is undergoing a demographic transitional phase with urban elderly population of 6.72% in 2001. The major challenge would be on the prevention of falls among…	Mane, Abhay B; Sanjana, T; Patil, Prabhakar R; Sriniwas, T	Prevalence and correlates of fear of falling among elderly population in urban area of Karnataka, India.	10.4103/0976-7800.141224
336	OBJECTIVE: To investigate disparities in the fear of falling between urban and rural communities in relation to socio-demographics, health status, and functional level. METHODS: A total of 974 subjects aged 40 years or older participated in this study (335 urban residents and 639 rural). They completed a questionnaire about socio-demographics, health-related variables, and experience with falls. …	Cho, Hyungpil; Seol, Seung Jun; Yoon, Do Hyun; Kim, Mi Jung; Choi, Bo Youl; Kim, Taikon	Disparity in the Fear of Falling Between Urban and Rural Residents in Relation With Socio-economic Variables, Health Issues, and Functional Independency.	10.5535/arm.2013.37.6.848
337	This opportune case study describes visual and stepping behaviours of an 87 year old female (P8), both prior to, and following two falls. Before falling, when asked to walk along a path containing two stepping guides positioned before and after an obstacle, P8 generally visually fixated the first stepping guide until after foot contact inside it. However, after falling P8 consistently looked away…	Young, William R; Hollands, Mark A	Newly acquired fear of falling leads to altered eye movement patterns and reduced stepping safety: a case study.	10.1371/journal.pone.0049765
338	PURPOSE: To examine whether patients with age-related macular degeneration (AMD), glaucoma, or Fuchs corneal dystrophy report limiting their activity due to a fear of falling as compared with a control group of older adults with good vision. METHODS: We recruited 345 patients (93 with AMD, 57 with Fuchs, 98 with glaucoma, and 97 controls) from the ophthalmology clinics of Maisonneuve-Rosemont Hos…	Wang, Meng Ying; Rousseau, Jacqueline; Boisjoly, Helene; Schmaltz, Heidi; Kergoat, Marie-Jeanne; Moghadaszadeh, Solmaz; Djafari, Fawzia; Freeman, Ellen E	Activity limitation due to a fear of falling in older adults with eye disease.	10.1167/iovs.12-10701
339	To compare prevalence and risk factors associated with fear of falling (FoF) in two groups of elderly people, 109 patients with recurrent dizziness and 109 controls without dizziness. FoF was defined as a positive response to the single question and with Falls Efficacy Scale of >50. The prevalence of FoF was greater (71.6%) in the dizzy group (control, 31.2%; p<0.001). Factors associated with FoF…	Perez-Jara, Javier; Olmos, Paloma; Abad, Maria Angeles; Heslop, Peta; Walker, David; Reyes-Ortiz, Carlos A	Differences in fear of falling in the elderly with or without dizzines.	10.1016/j.maturitas.2012.07.005
340	BACKGROUND: Although clinicians have a number of measures to use to describe walking performance, few, if any, of the measures capture a person's perceived effort in walking. Perceived effort of walking may be a factor in what a person does versus what he or she is able to do. OBJECTIVE: The objective of this study was to examine the relationship of perceived effort of walking with gait, function…	Julius, Leslie M; Brach, Jennifer S; Wert, David M; VanSwearingen, Jessie M	Perceived effort of walking: relationship with gait, physical function and activity, fear of falling, and confidence in walking in older adults with mobility limitations.	10.2522/ptj.20110326
343	BACKGROUND: Mobility decline, the coexistence of several sensory difficulties and fear of falling (FOF) are all common concerns in older people; however, knowledge about the combined effect of FOF and coexisting sensory difficulties on mobility is lacking. METHODS: Data on self-reported FOF, difficulties in hearing, vision, balance, and walking 2 km were gathered with a structured questionnaire a…	Viljanen, Anne; Kulmala, Jenni; Rantakokko, Merja; Koskenvuo, Markku; Kaprio, Jaakko; Rantanen, Taina	Fear of falling and coexisting sensory difficulties as predictors of mobility decline in older women.	10.1093/gerona/gls134
344	PURPOSE: The aims of the study were to assess self-reported fear of falling (FOF) and functional ability among community-dwelling elderly people 3-6 months post hospital discharge after a hip fracture, to investigate the association between FOF and functional ability, and to explore the lived experience of FOF and disability when recovering from a hip fracture. METHOD: A sequential explanatory mi…	Jellesmark, Annette; Herling, Suzanne Forsyth; Egerod, Ingrid; Beyer, Nina	Fear of falling and changed functional ability following hip fracture among community-dwelling elderly people: an explanatory sequential mixed method study.	10.3109/09638288.2012.673685
345	BACKGROUND: In spite of a number of reports about various factors associated with the fear of falling (FoF) among older adults (such as age and physical function), the relationship between FoF and cognitive decline remains unclear. OBJECTIVE: To determine which cognitive function is related with the prevalence of FoF in older adults. METHODS: Participants were 101 older adults (mean age 75.1 year…	Uemura, Kazuki; Shimada, Hiroyuki; Makizako, Hyuma; Yoshida, Daisuke; Doi, Takehiko; Tsutsumimoto, Kota; Suzuki, Takao	A lower prevalence of self-reported fear of falling is associated with memory decline among older adults.	10.1159/000336988
346	OBJECTIVE: To determine if visual field (VF) loss resulting from glaucoma is associated with greater fear of falling. DESIGN: Prospective, observational study. PARTICIPANTS: Fear of falling was compared between 83 glaucoma subjects with bilateral VF loss and 60 control subjects with good visual acuity and without significant VF loss recruited from patients followed up for suspicion of glaucoma. M…	Ramulu, Pradeep Y; van Landingham, Suzanne W; Massof, Robert W; Chan, Emilie S; Ferrucci, Luigi; Friedman, David S	Fear of falling and visual field loss from glaucoma.	10.1016/j.ophtha.2012.01.037
349	OBJECTIVE: This study examined (1) the relationship of fear of falling to depression, anxiety, activity level, and activity restriction and (2) whether depression or anxiety predicted fear of falling, activity level, activity restriction, or changes in activity level. METHOD: We administered the Survey of Activities and Fear of Falling in the Elderly; the Geriatric Depression Scale-30; and the Ha…	Painter, Jane A; Allison, Leslie; Dhingra, Puneet; Daughtery, Justin; Cogdill, Kira; Trujillo, Leonard G	Fear of falling and its relationship with anxiety, depression, and activity engagement among community-dwelling older adults.	10.5014/ajot.2012.002535
351	Pedestrians are exposed to risks when crossing roads in urban areas. The crossing behaviour of pedestrians was studied as a factor contributing to their exposure to risks on the road and to their involvement in road accidents. This work explores two specific aspects of crossing behaviour: crossing speed and head pitches-the proportion of time pedestrians point their heads down (rather than toward…	Avineri, Erel; Shinar, David; Susilo, Yusak O	Pedestrians' behaviour in cross walks: the effects of fear of falling and age.	10.1016/j.aap.2010.11.028
352	Little is known about dynamic balance control under dual-task conditions in older adults with fear of falling (FoF). The purpose of this study was to examine the effect of FoF on anticipatory postural adjustment (APA) during gait initiation under dual-task conditions in older adults. Fifty-seven elderly volunteers (age, 79.2 [6.8] years) from the community participated in this study. Each partici…	Uemura, Kazuki; Yamada, Minoru; Nagai, Koutatsu; Tanaka, Buichi; Mori, Shuhei; Ichihashi, Noriaki	Fear of falling is associated with prolonged anticipatory postural adjustment during gait initiation under dual-task conditions in older adults.	10.1016/j.gaitpost.2011.09.100
353	OBJECTIVE: To examine the role of medication use and other factors in predicting activity restriction due to a fear of falling (AR/FF). METHODS: Older adults were assessed twice with the interRAI Community Health Assessment and the Berg Balance Scale (BBS). The main outcome was limiting going outdoors due to an AR/FF. Medications were recorded by trained assessors. RESULTS: Participants (n = 441)…	Guthrie, Dawn M; Fletcher, Paula C; Berg, Katherine; Williams, Evelyn; Boumans, Nicole; Hirdes, John P	The role of medications in predicting activity restriction due to a fear of falling.	10.1177/0898264311422598
354	BACKGROUND: Everyday ambulation requires navigation of variable terrain, transitions from wide to narrow pathways, and avoiding obstacles. While the effect of age on the transition to a narrow path has been examined briefly, little is known about the impact of fear of falling on gait during the transition to a narrow path. The purpose was to examine the effect of age and fear of falling on gait d…	Dunlap, Pamela; Perera, Subashan; VanSwearingen, Jessie M; Wert, David; Brach, Jennifer S	Transitioning to a narrow path: the impact of fear of falling in older adults.	10.1016/j.gaitpost.2011.08.013
356	Rapid stepping is a common strategy employed by older adults to avoid falls. The relative contributions of dynamic balance, balance confidence and fear of falling to SET, was investigated in older adults. Thirty-three community-dwelling older adults completed tests of SET as well as the FTSST, a test of motor performance associated with dynamic balance. Psychological indicators of balance-related…	Goldberg, Allon	The five-times-sit-to-stand-test (FTSST), the short version of the activities-specific balance confidence (ABC) scale, and fear of falling predict step execution time (SET) in older adults.	10.1016/j.archger.2011.06.017
357	According to traditional conceptualizations of the relationship between fear of falling and falls in older adults, fear of falling is considered to be predictive of falls because it leads to activity avoidance which, in turn, leads to de-conditioning that increases fall risk. The recent literature has begun to challenge such conceptualizations. Specifically, it has been argued that fear of fallin…	Hadjistavropoulos, Thomas; Carleton, R Nicholas; Delbaere, Kim; Barden, John; Zwakhalen, Sandra; Fitzgerald, Brian; Ghandehari, Omeed O; Hadjistavropoulos, Heather	The relationship of fear of falling and balance confidence with balance and dual tasking performance.	10.1037/a0024054
359	BACKGROUND AND AIMS: Increased fear of falling is associated with greater muscular coactivation during standing postural control. Excessive muscular coactivation reduces the performance of agonist muscles. Although several recent studies have observed increased muscular coactivation during walking in older adults, little is known about the relationship between fear of falling and muscular coactiv…	Nagai, Koutatsu; Yamada, Minoru; Uemura, Kazuki; Tanaka, Buichi; Mori, Shuhei; Yamada, Yosuke; Aoyama, Tomoki; Ichihashi, Noriaki; Tsuboyama, Tadao	Effects of fear of falling on muscular coactivation during walking.	10.3275/7716
360	OBJECTIVES: This article aims at describing, in a Belgian town, the frequency of the fear of falling and of subsequent activity restriction among non-institutionalised people aged 65 years and over, and at identifying persons affected by these two issues. METHODS: Cross-sectional survey conducted in Fontaine l'Eveque (Belgium) in 2006, using a self-administered questionnaire. RESULTS: The partici…	Mendes da Costa, Elise; Pepersack, Thierry; Godin, Isabelle; Bantuelle, Martine; Petit, Bernard; Leveque, Alain	Fear of falling and associated activity restriction in older people. results of a cross-sectional study conducted in a Belgian town.	10.1186/0778-7367-70-1
363	BACKGROUND AND AIMS: Depression and fear of falling are common problems following proximal femoral fracture. The role of fear of falling in depressive symptoms after such a fracture has not yet been investigated. The aim of this study was to establish possible changes during recovery in fear of falling and depressive symptoms following rehabilitation in this population and to explore their associ…	Benzinger, Petra; Rixt Zijlstra, G A; Lindemann, Ulrich; Nicolai, Simone; Hoffrichter, Ruth; Jamour, Michael; Becker, Clemens; Pfeiffer, Klaus	Depressive symptoms and fear of falling in previously community-dwelling older persons recovering from proximal femoral fracture.
365	In the elderly, fear of falling (FoF) can lead to activity restriction and affect quality of life (QoL). Our aim was to identify the characteristics of FoF in Parkinson's disease and assess its impact on QoL. We assessed FoF in 130 patients with Parkinson's disease (PD) on scales measuring perceived self-efficacy in performing a range of activities (FES), perceived consequences of falling (CoF), …	Rahman, S; Griffin, H J; Quinn, N P; Jahanshahi, M	On the nature of fear of falling in Parkinson's disease.	10.3233/BEN-2011-0330
366	OBJECTIVES: To investigate the incidence of fear of falling (FOF) and the risk factors associated with transient versus persistent FOF in community-dwelling older adults. DESIGN: Prospective cohort study. SETTING: Bronx County, New York. PARTICIPANTS: Three hundred eighty participants without FOF at baseline in the Einstein Aging Study aged 70 and older. MEASUREMENTS: FOF was assessed at baseline…	Oh-Park, Mooyeon; Xue, Xiaonan; Holtzer, Roee; Verghese, Joe	Transient versus persistent fear of falling in community-dwelling older adults: incidence and risk factors.	10.1111/j.1532-5415.2011.03475.x
367	OBJECTIVE: To investigate the association between habitual exercise and fear of falling in an older Korean population. DESIGN: Cross-sectional study conducted in a population-based sample of an urban city. SETTING: Urban city in South Korea. PARTICIPANTS: Randomly sampled older Korean people (N=828; aged >=65y) living in a typical urban city located in South Korea. INTERVENTION: Standardized tele…	Lim, Jae-Young; Jang, Soong-Nang; Park, Won-Beom; Oh, Min Kyun; Kang, Eun Kyung; Paik, Nam-Jong	Association between exercise and fear of falling in community-dwelling elderly Koreans: results of a cross-sectional public opinion survey.	10.1016/j.apmr.2010.12.041
368	Fear of falling is known to affect more than half of community-dwelling older adults over 60 years of age. This fear is associated with physical and psychological effects that increase the risk of falling. The authors' theory is that attentional processing biases may exist in this population that serve to perpetuate fear of falling and subsequently increase fall risk. As a starting point in testi…	Brown, Lesley A; White, Patti; Doan, Jonathan B; de Bruin, Natalie	Selective attentional processing to fall-relevant stimuli among older adults who fear falling.	10.1080/0361073X.2011.568833
370	OBJECTIVE: Fear of falling (FoF) after stroke is not well understood. We assessed change in FoF over the first 6 mo after a stroke and compared 6-mo anxiety, depression, balance, and quality of life (QoL) scores between people with and without baseline FoF (at the time of hospital discharge). METHOD: Data for this longitudinal study were collected at baseline and 6 mo. Of the 28 people included a…	Schmid, Arlene A; Van Puymbroeck, Marieke; Knies, Kasie; Spangler-Morris, Carrie; Watts, Kathryn; Damush, Teresa; Williams, Linda S	Fear of falling among people who have sustained a stroke: a 6-month longitudinal pilot study.
371	Fear of falling (FF) can have multiple adverse consequences in the elderly. Although there are various fall prevention programs, little is known of FF and its associated characteristics. This study examined FF-associated physical and psychosocial factors in older Chinese men living in a veterans home in southern Taiwan. Subjects with a recent episode of delirium, of bed-ridden or wheelchair-bound…	Chu, Chin-Liang; Liang, Chih-Kuang; Chow, Philip C; Lin, Yu-Te; Tang, Kwong-Yui; Chou, Ming-Yueh; Chen, Liang-Kung; Lu, Ti; Pan, Chih-Chuan	Fear of falling (FF): Psychosocial and physical factors among institutionalized older Chinese men in Taiwan.	10.1016/j.archger.2010.12.018
372	AIM: This cross-sectional study examined the relationships of fear of falling and falls self-efficacy with higher-level competence among community-dwelling senior citizens in Japan. METHODS: Of the 822 registered senior citizens, 731 (89%) community dwellers were requested to participate in the survey using a mailed self-accomplished questionnaire. Data from 648 respondents with duly accomplished…	Katsumata, Yuriko; Arai, Asuna; Tomimori, Masashi; Ishida, Kozo; Lee, Romeo B; Tamashiro, Hiko	Fear of falling and falls self-efficacy and their relationship to higher-level competence among community-dwelling senior men and women in Japan.	10.1111/j.1447-0594.2010.00679.x
375	The objective of this study is to determine the incidence of falls and fear of falling by gender and age in Japanese patients with rheumatoid arthritis (RA). Among the Japanese patients who participated in a single-institute-based prospective observational cohort study of patients with RA, namely the Institute of Rheumatology Rheumatoid Arthritis, 765 men (median age 63 years) and 4,231 women (me…	Yamagiwa, Kiyotaka; Iijima, Setsu; Furuya, Takefumi; Ikai, Tetsuo; Inoue, Eisuke; Taniguchi, Atsuo; Momohara, Shigeki; Yamanaka, Hisashi	Incidence of falls and fear of falling in Japanese patients with rheumatoid arthritis.	10.1007/s10165-010-0351-1
376	PURPOSE: To test a model of the path from Activity Limitation (postural instability) to participation (morale), taking account of the influence of psychological variables of appraisal, emotion and self-efficacy. Also to attempt to define whether elderly people with fear of falling are fearful because they are posturally unstable or because they are generally anxious. METHOD: Elderly inpatients (n…	Valentine, John D; Simpson, Janet; Worsfold, Christian; Fisher, Keren	A structural equation modelling approach to the complex path from postural stability to morale in elderly people with fear of falling.	10.3109/09638288.2010.491575
377	BACKGROUND: Recent studies show that fear of falling, a frequent fear of community-dwelling seniors, can have a negative impact on their health and quality of life. When fear of falling is intense, it can prompt individuals to limit or avoid certain activities. This activity restriction can lead to premature physical and functional decline and, ultimately, increase the risk for falls. Although ac…	Filiatrault, Johanne; Desrosiers, Johanne	Coping strategies used by seniors going through the normal aging process: does fear of falling matter?.	10.1159/000314529
379	BACKGROUND: Despite the significance of falling, fear of falling may represent a greater pervasive concern to the health of seniors. Activity restriction, resulting from fear of falling, which may or may not develop after a fall, may lead to balance deterioration, functional decline, anxiety or reductions in social/leisure/physical activity opportunities, and, consequently, compromised quality of…	Fletcher, Paula C; Guthrie, Dawn M; Berg, Katherine; Hirdes, John P	Risk factors for restriction in activity associated with fear of falling among seniors within the community.
380	This study determined the predictors of the fear of falling (FOF) in 213 South Korean community-dwelling elderly. The Fall Efficacy Scale, Pittsburgh Sleep Quality Index, Korean Geriatric Depression Screening Scale, and Barthel Index were used to measure the FOF, sleep quality, depression, and activities of daily living, respectively. In addition, information regarding the participants' demograph…	Shin, Kyung Rim; Kang, Younhee; Kim, Mi Young; Jung, Dukyoo; Kim, Jeong Soo; Hong, Chong Min; Yun, Eun Suk; Ma, Rye Won	Impact of depression and activities of daily living on the fear of falling in Korean community-dwelling elderly.	10.1111/j.1442-2018.2010.00567.x
381	The aim of this cross-sectional study was to evaluate pain intensity-related differences in physical performance and fear of falling in elderly women with osteoporosis. A sample of 82 osteoporotic women (73.8+/-8.1 years) with and without vertebral fractures was included. Numeric rating scale (NRS) measures (0=no pain, 10=unbearable) were applied to obtain actual pain intensity and to stratify be…	Hubscher, Markus; Vogt, Lutz; Schmidt, Katharina; Fink, Matthias; Banzer, Winfried	Perceived pain, fear of falling and physical function in women with osteoporosis.	10.1016/j.gaitpost.2010.06.018
382	AIM: This paper is a report of an investigation of fear of falling in older people presenting to emergency departments after a fall. BACKGROUND: Falls are a common and disabling cause of attendance at emergency departments. Fear of falling is an often unrecognized consequence of falls that affects older people's function. METHODS: Sub-analysis was conducted of a randomized trial of a falls preven…	Hill, Keith; Womer, Makenzie; Russell, Melissa; Blackberry, Irene; McGann, Anne	Fear of falling in older fallers presenting at emergency departments.	10.1111/j.1365-2648.2010.05356.x
383	OBJECTIVE: To investigate the association between fear of falling and gait performance in well-functioning older persons. DESIGN: Survey. SETTING: Community. PARTICIPANTS: Subjects (N=860, aged 65-70y) were a subsample of participants enrolled in a cohort study who underwent gait measurements. INTERVENTIONS: Not applicable. MAIN OUTCOME MEASURES: Fear of falling and its severity were assessed by …	Rochat, Stephane; Bula, Christophe J; Martin, Estelle; Seematter-Bagnoud, Laurence; Karmaniola, Athanassia; Aminian, Kamiar; Piot-Ziegler, Chantal; Santos-Eggimann, Brigitte	What is the relationship between fear of falling and gait in well-functioning older persons aged 65 to 70 years?.	10.1016/j.apmr.2010.03.005
384	OBJECTIVES: Research focusing on community-dwelling older adults includes adults living in senior living residences (SLR) and independent community residences (ICR). Walking, physical activity, fear of falling, and fall history may differ on the basis of residence. PURPOSE: We describe characteristics of walking, physical activity, fear of falling, and fall history between community-dwelling olde…	Wert, David M; Talkowski, Jaime B; Brach, Jennifer; VanSwearingen, Jessie	Characteristics of walking, activity, fear of falling, and falls in community-dwelling older adults by residence.
385	This study aimed to investigate the relationship among falls, fear of falling (FOF), and health-related quality of life (HRQOL) in elderly people living in the community. The study was a community-based surveillance with residents aged 65 or over in Taipei, Taiwan. Data were collected in face-to-face interviews. Of the 4,056 participants, the prevalence of falls was 13.8% and the prevalence of FO…	Chang, Nien-Tzu; Chi, Lin-Yang; Yang, Nan-Ping; Chou, Pesus	The impact of falls and fear of falling on health-related quality of life in Taiwanese elderly.	10.1080/07370011003704958
387	OBJECTIVES: To examine the effects of various risk factors on three functional outcomes during rehabilitation. SETTING: Geriatric inpatient rehabilitation unit. DESIGN: Observational longitudinal study. PARTICIPANTS: One hundred sixty-one geriatric rehabilitation inpatients (men, women), mean age 82, who were capable of walking at baseline. MEASUREMENTS: Functional status was assessed weekly betw…	Denkinger, Michael D; Igl, Wilmar; Lukas, Albert; Bader, Anne; Bailer, Stefanie; Franke, Sebastian; Denkinger, Claudia M; Nikolaus, Thorsten; Jamour, Michael	Relationship between fear of falling and outcomes of an inpatient geriatric rehabilitation population--fear of the fear of falling.	10.1111/j.1532-5415.2010.02759.x
389	Most falls in older people are due to loss of balance during everyday locomotion, e.g., when initiating walking from sitting; sit-to-walk (STW). It has been considered that the broader stride width in walking that is seen in many people with fear of falling (FoF) does not increase stability, but could be predictive of future falls because of increased medio-lateral (ML) velocity of the body centr…	Aberg, Anna Cristina; Frykberg, Gunilla Elmgren; Halvorsen, Kjartan	Medio-lateral stability of sit-to-walk performance in older individuals with and without fear of falling.	10.1016/j.gaitpost.2010.01.018
391	PURPOSE: Fear of falling (FF) is a serious problem in elderly. Available scales quantify FF by generating an aggregate total FF score disregarding the environment in which fear is expressed. This study examined the differences in psychosocial and physical characteristics and global functional capabilities between the elderly who experienced FF exclusively for activities usually performed in commu…	Deshpande, Nandini; Metter, E Jeffrey; Lauretani, Fulvio; Bandinelli, Stefania; Ferrucci, Luigi	Interpreting fear of falling in the elderly: what do we need to consider?.
392	We assessed the influence of gait disorders (GD) on quality of life (QOL) in Parkinson's disease (PD). In a survey including the PDQ-39 and a new 8-item questionnaire of GD (8-QGD), 491 PD patients estimated their gait at the worst state, the effect of their GD on activities of daily living, compared the severity of GD with the other PD symptoms, evaluated the occurrence of freezing of gait (FOG)…	Brozova, Hana; Stochl, Jan; Roth, Jan; Ruzicka, Evzen	Fear of falling has greater influence than other aspects of gait disorders on quality of life in patients with Parkinson's disease.
393	OBJECTIVE: To examine the risk and frequency of falls, prevalence of fear of falling and activity avoidance, the magnitude of fall-related self-efficacy, and anxiety and depression in patients with chronic obstructive pulmonary disease. DESIGN AND SETTINGS: A cross-sectional study in patients with a diagnosis of chronic obstructive pulmonary disease who visited a lung clinic at a university hospi…	Hellstrom, Karin; Vahlberg, Birgit; Urell, Charlotte; Emtner, Margareta	Fear of falling, fall-related self-efficacy, anxiety and depression in individuals with chronic obstructive pulmonary disease.	10.1177/0269215509342329
394	PURPOSE: Fear of falling (FoF) has a negative impact on older adults, however there is a paucity of research regarding the development and impact of FoF after stroke. Therefore, our objectives were to determine the proportion of individuals with FoF and the affect of FoF during the immediate poststroke period. METHODS: This observational study of baseline data from a pilot cohort study includes a…	Schmid, Arlene A; Acuff, Marvin; Doster, Kristen; Gwaltney-Duiser, Amanda; Whitaker, Amanda; Damush, Teresa; Williams, Linda; Hendrie, Hugh	Poststroke fear of falling in the hospital setting.	10.1310/tsr1605-357
395	The objectives of this study were to assess the prevalence of fear of falling (FOF) among patients over age 60 with dizziness, falls, or syncope; and to analyze risk factors associated with FOF, including data from the tilt table test. This study included 200 older patients referred to a geriatric outpatient clinic specializing in dizziness, falls, and syncope. The primary outcome measure was the…	Perez-Jara, Javier; Enguix, Alfredo; Fernandez-Quintas, Jose Miguel; Gomez-Salvador, Beatriz; Baz, Rosa; Olmos, Paloma; Rodriguez, Alberto; Vilches, Arturo; Reyes-Ortiz, Carlos	Fear of falling among elderly patients with dizziness and syncope in a tilt setting.	10.1017/S0714980809090151
397	BACKGROUND: Falls among the elderly are associated with a high morbidity and mortality and can involve high-cost medical interventions. The risk of falls often remains undiagnosed until an episode occurs but if the risk is high, preventative measures could be introduced. OBJECTIVES: This 6-month prospective study investigated whether different postural clinical measures and fear of falling (FOF) …	Ersoy, Yuksel; MacWalter, Ronald S; Durmus, Bekir; Altay, Zuhal E; Baysal, Ozlem	Predictive effects of different clinical balance measures and the fear of falling on falls in postmenopausal women aged 50 years and over.	10.1159/000235652
398	Objectives . The objective of this study was to identify individual and environmental correlates of fear of falling among community-dwelling seniors. Method. The study sample involved 288 community-dwelling adults aged 65 years or older going through the normal aging process. Fear of falling and a series of individual and environmental characteristics were measured with a questionnaire during hom…	Filiatrault, Johanne; Desrosiers, Johanne; Trottier, Lise	An exploratory study of individual and environmental correlates of fear of falling among community-dwelling seniors.	10.1177/0898264309340694
399	OBJECTIVES: We used qualitative data to explore the perceived consequences of poststroke falls during the first 6 months after discharge from the hospital. METHOD: We interviewed 132 male stroke survivors 1 and 6 months after discharge to describe stroke recovery trajectories. Interviews of participants who discussed falling after stroke as one of their major concerns were analyzed to explore the…	Schmid, Arlene A; Rittman, Maude	Consequences of poststroke falls: activity limitation, increased dependence, and the development of fear of falling.
400	BACKGROUND: Fear of falling and avoidance of activity are common in old age and are suggested to be (public) health problems of equal importance to falls. Earlier studies of correlates of fear of falling and avoidance of activity did hardly differentiate between severe and mild levels of fear of falling and avoidance of activity which may be relevant from clinical point of view. Furthermore, most…	Kempen, Gertrudis I J M; van Haastregt, Jolanda C M; McKee, Kevin J; Delbaere, Kim; Zijlstra, G A Rixt	Socio-demographic, health-related and psychosocial correlates of fear of falling and avoidance of activity in community-living older persons who avoid activity due to fear of falling.	10.1186/1471-2458-9-170
402	BACKGROUND: fear of falling (FoF) has great impact on functioning and quality of life of older people, but its effects on gait and balance are largely unknown. METHODS: we examined FoF in 100 participants aged >or=75 years, using the Activities-specific Balance Confidence scale. Participants with a mean score <67% were assigned to the FoF group. We quantified gait and balance during walking at th…	Reelick, Miriam F; van Iersel, Marianne B; Kessels, Roy P C; Rikkert, Marcel G M Olde	The influence of fear of falling on gait and balance in older people.	10.1093/ageing/afp066
403	OBJECTIVES: this study estimated the frequency of recent falls and prevalence of fear of falling among adults aged 65 and older. DESIGN: a cross-sectional, list-assisted random digit dialling telephone survey of US adults from 2001 to 2003. SUBJECTS: 1,709 adults aged 65 or older who spoke either English or Spanish. METHODS: prevalence estimates were calculated for recent falls, fall injuries, fe…	Boyd, Rebecca; Stevens, Judy A	Falls and fear of falling: burden, beliefs and behaviours.	10.1093/ageing/afp053
406	OBJECTIVE: This study examines the associations between activity restriction related to fear of falling and sociodemographic and health factors among people aged 60 and older living in the Colombian Andes mountains. METHOD: The sample includes 1,668 community-living participants. Outcomes included no fear of falling, fear of falling alone, or activity restriction related to fear of falling. RESUL…	Curcio, Carmen-Lucia; Gomez, Fernando; Reyes-Ortiz, Carlos A	Activity restriction related to fear of falling among older people in the Colombian Andes mountains: are functional or psychosocial risk factors more important?.	10.1177/0898264308329024
407	The Dynamic Gait Index (DGI) was developed as a clinical tool to assess gait, balance and fall risk. Because the DGI evaluates not only usual steady-state walking, but also walking during more challenging tasks, it may be an especially sensitive test. The present investigation evaluated the DGI and its association with falls, fear of falling, depression, anxiety and other measures of balance and …	Herman, Talia; Inbar-Borovsky, Noit; Brozgol, Marina; Giladi, Nir; Hausdorff, Jeffrey M	The Dynamic Gait Index in healthy older adults: the role of stair climbing, fear of falling and gender.	10.1016/j.gaitpost.2008.08.013
409	We investigated the influence of repressive coping, depression, cognition, education and age on geriatric patients' reports on health-related status in 80 geriatric patients with a history of injurious falls. For patient reports, subjective statements on activity avoidance, perception of terminal decline, falls, and fear of falling were assessed. Co-morbidity and number of medications were docume…	Hauer, K; Tremmel, A-D; Ramroth, H; Pfisterer, M; Todd, C; Oster, P; Schuler, M	Repressive coping in geriatric patients' reports - impact on fear of falling.	10.1007/s00391-008-0552-9
410	Fear of falling is the most common reported fear among older adults. Nevertheless, little is known about whom among this population develops fear of falling and why. This study aims to identify physical and psychosocial correlates of fear of falling among older adults in assisted living facilities. Data were collected from interviews with 208 residents using measures of fear of falling, physical …	Sharaf, Amira Y; Ibrahim, Hanaa S	Physical and psychosocial correlates of fear of falling: among older adults in assisted living facilities.
411	PURPOSE: A fear of falls is widespread amongst older Australians. It increases the risk of falls and can lead to restriction of activity. The aim of this study was to gain insight into the precursors of a fear of falls and the experiences associated with this fear. METHODS: Using a qualitative, phenomenological method, individual, semi-structured interviews were conducted with 9 community-based p…	Lee, Fiona; Mackenzie, Lynette; James, Carole	Perceptions of older people living in the community about their fear of falling.	10.1080/09638280701669508
412	OBJECTIVES: The objective of the current study is to investigate the link between depression and fear of falling in Hong Kong Chinese older adults in primary are settings. METHOD: Using longitudinal data collected on 321 Chinese primary care patients 65 years of age and older, the authors investigated the reciprocal relationship between fear of falling and depression and examined whether function…	Chou, Kee-Lee; Chi, Iris	Reciprocal relationship between fear of falling and depression in elderly Chinese primary care patients.	10.1080/13607860802343068
413	The objectives of this study were to determine the relationship between fear of falling and functional characteristics of patients after stroke as well as to determine what characterizes fallers who score high fall-related self-efficacy, and nonfallers who score low fall-related self-efficacy. Patients (n=140) treated in a stroke unit during a 12-month period were included. On follow-up, fallers …	Andersson, Asa G; Kamwendo, Kitty; Appelros, Peter	Fear of falling in stroke patients: relationship with previous falls and functional characteristics.	10.1097/MRR.0b013e3282fba390
414	OBJECTIVES: To investigate the prevalence and nature of fear of falling in a sample of people with severe acquired brain injury. DESIGN: A descriptive study. SETTING: A regional inpatient neurological rehabilitation unit. PARTICIPANTS: One hundred and five adults with acquired brain injury of mixed aetiology. PROCEDURE: All 105 participants were rated by observers who were asked to judge the degr…	Collicutt McGrath, Joanna	Fear of falling after brain injury.	10.1177/0269215507086432
415	This study assesses the relationship between fear of falling and avoidance of nine everyday activities critical to independence among community-dwelling older adults in the United States. Secondary data analysis was performed with National Survey of Self-Care and Aging interview data from 3474 respondents age 65 years or older. Falls were reported by 24 percent of respondents, fear of falling was…	Bertera, Elizabeth M; Bertera, Robert L	Fear of falling and activity avoidance in a national sample of older adults in the United States.
416	BACKGROUND: In their letters to the editor, Lacherez et al. [Lacherez, P.F., Wood, J.M., Kerr, G.K., 2007. Does activity level mediate or suppress the association between fear of falling and falls? Prev. Med. 31; (Electronic publication ahead of print)] and Hafeman and Schwartz [Hafeman, D., Schwartz, S., 2007. Assessing mediation: The necessity of theoretical considerations. Prev. Med. 26; (Elec…	Wijlhuizen, Gert Jan; Chorus, Astrid M J; Hopman-Rock, Marijke	Fragility, fear of falling, physical activity and falls among older persons: some theoretical considerations to interpret mediation.	10.1016/j.ypmed.2008.01.016
417	OBJECTIVES: To examine whether activity restriction specifically induced by fear of falling (FF) contributes to greater risk of disability and decline in physical function. DESIGN: Prospective cohort study. SETTING: Population-based older cohort. PARTICIPANTS: Six hundred seventy-three community-living elderly (> or = 65) participants in the Invecchiare in Chianti Study who reported FF. MEASUREME…	Deshpande, Nandini; Metter, E Jeffrey; Lauretani, Fulvio; Bandinelli, Stefania; Guralnik, Jack; Ferrucci, Luigi	Activity restriction induced by fear of falling and objective and subjective measures of physical function: a prospective cohort study.	10.1111/j.1532-5415.2007.01639.x
418	OBJECTIVES: The objectives of this cross-sectional study were to assess the presence of feelings of anxiety and symptoms of depression among older persons who avoid activity for fear of falling and to assess whether feelings of anxiety and symptoms of depression are independently associated with the severity of fear of falling and fear-related activity avoidance. DESIGN: This is a cross-sectional…	van Haastregt, Jolanda C M; Zijlstra, G A Rixt; van Rossum, Erik; van Eijk, Jacques Th M; Kempen, Gertrudis I J M	Feelings of anxiety and symptoms of depression in community-living older persons who avoid activity for fear of falling.	10.1097/JGP.0b013e3181591c1e
422	OBJECTIVE: To identify psychological, physical, and sensory function parameters that are specifically associated with fear of falling (FF) and fear-induced activity restriction in a population-based sample of older adults. DESIGN: FF, fear-induced activity restriction, cognition, depression, personal mastery, chair-stand performance, standing balance, lower-limb and grip strength, visual acuity a…	Deshpande, Nandini; Metter, E Jeffrey; Bandinelli, Stefania; Lauretani, Fulvio; Windham, B Gwen; Ferrucci, Luigi	Psychological, physical, and sensory correlates of fear of falling and consequent activity restriction in the elderly: the InCHIANTI study.	10.1097/PHM.0b013e31815e6e9b
424	BACKGROUND: many older people experience fear of falling. This is sometimes associated with activity limitation, with potential adverse health implications. The explanatory contributions of physical and psychosocial factors to this syndrome are unclear. OBJECTIVES: to examine the associations between fear of falling limiting activity (FoF-LA) among young-old women with (i) functional capacity and…	Martin, Finbarr C; Hart, Deborah; Spector, Tim; Doyle, David V; Harari, Danielle	Fear of falling limiting activity in young-old women is associated with reduced functional mobility rather than psychological factors.
426	OBJECTIVE: The primary purpose of this study was to examine the role of fear of falling, fear of pain, and associated activity avoidance in the prediction of pain and falls. METHOD: A 6-month longitudinal study of older community-dwelling adults. RESULTS: The authors found that fear of falling is a better predictor of falls than is activity avoidance. Moreover, fear of pain did not predict future…	Hadjistavropoulos, Thomas; Martin, Ronald R; Sharpe, Donald; Lints, Amanda C; McCreary, Donald R; Asmundson, Gordon J G	A longitudinal investigation of fear of falling, fear of pain, and activity avoidance in community-dwelling older adults.	10.1177/0898264307308611
427	This study determined the extent to which pain and depression influenced changes in fear of falling, mobility, and balance in older veterans with mobility disorders. Data were reviewed from 95 consecutive patients (aged 60 to 95 yr) who attended the Geriatric Gait and Balance Disorders Clinic at the Malcom Randall Department of Veterans Affairs Medical Center between 1998 and 2000. All subjects p…	Bishop, Mark D; Meuleman, John; Robinson, Michael; Light, Kathye E	Influence of pain and depression on fear of falling, mobility, and balance in older male veterans.
428	OBJECTIVES: To determine longitudinal predictors of incident and persistent fear of falling (FOF) in older women. DESIGN: Longitudinal study. SETTING: Clinical research center based at a university hospital. PARTICIPANTS: One thousand two hundred eighty-two community-dwelling women aged 70 to 85. MEASUREMENTS: FOF at baseline and after 3 years of follow-up; a range of baseline demographic and cli…	Austin, Nicole; Devine, Amanda; Dick, Ian; Prince, Richard; Bruce, David	Fear of falling in older women: a longitudinal study of incidence, persistence, and predictors.
429	The purpose of this study was to identify factors associated with increased likelihood of reporting fear of falling (FoF) among people with multiple sclerosis (MS) and factors associated with activity curtailment among the subset of individuals reporting FoF. Cross-sectional data from telephone interviews with 1064 individuals with MS, aged 45-90 years living in the Midwestern United States were …	Peterson, E W; Cho, C C; Finlayson, M L	Fear of falling and associated activity curtailment among middle aged and older adults with multiple sclerosis.
431	Fear of falling (FOF) is one of the key clinical features affecting older adults with a higher-level gait disorder (HLGD), however, its effect on gait is not clear. Twenty-one HLGD patients walked under four conditions: 1) usual walking, 2) while holding a physical therapist's hand, 3) while using a walker, and 4) while being guarded. All three interventions reduced FOF, but guarding did not sign…	Balash, Y; Hadar-Frumer, M; Herman, T; Peretz, C; Giladi, N; Hausdorff, J M	The effects of reducing fear of falling on locomotion in older adults with a higher level gait disorder.
432	OBJECTIVES: To measure the prevalence of fear of falling in older adults at the time of long- term care (LTC) enrollment and identify potentially treatable risk factors for low fall related self-efficacy. DESIGN: Prospective cohort study. SETTING: Three LTC programs in Upstate New York. PARTICIPANTS: 112 new enrollees in LTC, aged 55 or older, who passed a cognitive screen. MEASUREMENTS: Self-rep…	Gillespie, Suzanne M; Friedman, Susan M	Fear of falling in new long-term care enrollees.
434	BACKGROUND: Little is known about the prevalence rates and correlates of fear of falling and avoidance of activity due to fear of falling in the general population of community-living older people. OBJECTIVE: To assess prevalence rates and study correlates of fear of falling and avoidance of activity due to fear of falling in this population. STUDY DESIGN AND SETTING: cross-sectional study in 4,0…	Zijlstra, G A R; van Haastregt, J C M; van Eijk, J Th M; van Rossum, E; Stalenhoef, P A; Kempen, G I J M	Prevalence and correlates of fear of falling, and associated avoidance of activity in the general population of community-living older people.
435	BACKGROUND: A fall experienced by an elderly person is of special note because it appears to hold a reciprocal causal association with the fear of falling. This study attempts to determine the temporal relationship between the fear of falling and falling among community-dwelling elderly. METHODS: Data on falls experienced during the previous three years were obtained from 732 community-dwelling e…	Jang, Soong-Nang; Cho, Sung-Il; Oh, Sang-Woo; Lee, Eon-Sook; Baik, Hyun-Wook	Time since falling and fear of falling among community-dwelling elderly.
436	Many falls in older people occur while walking, however the mechanisms responsible for gait instability are poorly understood. Therefore, the aim of this study was to develop a plausible model describing the relationships between impaired sensorimotor function, fear of falling and gait patterns in older people. Temporo-spatial gait parameters and acceleration patterns of the head and pelvis were …	Menz, Hylton B; Lord, Stephen R; Fitzpatrick, Richard C	A structural equation model relating impaired sensorimotor function, fear of falling and gait patterns in older people.
440	The purposes of this study were to examine prevalence of fear of falling (FOF) and decreased balance confidence in individuals with postpolio syndrome (PPS) and to determine whether balance confidence was correlated with health-related quality of life (HRQOL) in this population. A survey, which included demographic questions, the Activities-specific Balance Confidence (ABC) Scale, and the MOS SF-…	Legters, Kristine; Verbus, Nicole Barber; Kitchen, Sara; Tomecsko, Jennifer; Urban, Nicole	Fear of falling, balance confidence and health-related quality of life in individuals with postpolio syndrome.
441	BACKGROUND AND OBJECTIVE: To assess whether completing a questionnaire on risk of falling could affect outcome measures: fear of falling, reported falls, and health service contacts in older people (panel conditioning). METHODS: We used a postal questionnaire to assess the effect on falls risk of implementing falls injury prevention guidelines within a single locality in outer London, UK. We comp…	Underwood, Martin R; Parsons, Suzanne; Eldridge, Sandra M; Spencer, Anne E; Feder, Gene S	Asking older people about fear of falling did not have a negative effect.
442	PURPOSE: The purpose of this study is to cross-sectionally and longitudinally identify risk factors for falls, fear of falling, and falls efficacy in late-middle-aged African Americans. DESIGN AND METHODS: We performed in-home assessments on a probability sample of 998 African Americans and conducted two annual follow-up interviews. Multiple logistic regression modeled the associations with falls…	Andresen, Elena M; Wolinsky, Fredric D; Miller, J Philip; Wilson, Margaret-Mary G; Malmstrom, Theodore K; Miller, Douglas K	Cross-sectional and longitudinal risk factors for falls, fear of falling, and falls efficacy in a cohort of middle-aged African Americans.
444	BACKGROUND: Fear of falling in older adults has been associated with generalised anxiety and may lead to avoidance of activities, with a further negative impact on future falls. Individual differences in personality associated with anxiety have not been previously examined in relation to fear of falling. Current assessment measures and interventions designed to reduce fear of falling in older adu…	Mann, Rachel; Birks, Yvonne; Hall, Jill; Torgerson, David; Watt, Ian	Exploring the relationship between fear of falling and neuroticism: a cross-sectional study in community-dwelling women over 70.
445	Several studies have shown that involvement in religious activity appears to benefit health. To estimate the association between church attendance and fear of falling, we used a sample of 1341 non-institutionalized Mexican-Americans aged 70 and over from the third wave (1998-1999) of the Hispanic Established Population for the Epidemiological Study of the Elderly, followed until 2000-2001. Baseli…	Reyes-Ortiz, C A; Ayele, H; Mulligan, T; Espino, D V; Berges, I M; Markides, K S	Higher church attendance predicts lower fear of falling in older Mexican-Americans.
449	BACKGROUND: The fear-avoidance model of pain accounts for the debilitating consequences of strong fear as a component of reactions to painful conditions (eg, movements become anxiety-provoking because they cause pain). The model, which is supported in the literature, posits that fear of pain interferes with recovery because it leads to avoidance of beneficial activity. Despite the high prevalence…	Martin, Ronald R; Hadjistavropoulos, Thomas; McCreary, Donald R	Fear of pain and fear of falling among younger and older adults with musculoskeletal pain conditions.
450	BACKGROUND: Limited research exists on fear of falling and its affect on gait parameters. Studies have shown a relationship between fear of falling and restriction of activities. The purpose of this study was to determine if a fear of falling in elderly persons was associated with changes in spatial and temporal gait parameters, independent of a history of falls. It was hypothesized that, in elde…	Chamberlin, Melissa E; Fulwider, Brandy D; Sanders, Sheryl L; Medeiros, John M	Does fear of falling influence spatial and temporal gait parameters in elderly persons beyond changes associated with normal aging?.
452	To assess internal consistency and validity of measures of balance (Berg balance scale, BBS), postural changes (postural changes scale, PCS) and fear of falling (fear of fall measure, FFM) in 70 ambulant Parkinson's disease (PD) persons, these instruments were matched with performance-based balance and mobility tests, and other clinical, functional and quality of life PD-specific measures. The BB…	Franchignoni, F; Martignoni, E; Ferriero, G; Pasetti, C	Balance and fear of falling in Parkinson's disease.
455	Depression is a common problem for many Hong Kong Chinese elderly, especially those living in nursing homes. This study examines the relationship between fear of falling and depressive symptoms as well as the role of participation in physical activity and fall efficacy in the linkage between the fear of falling and depression. A sample of 100 residents living in nursing homes were interviewed. Us…	Chou, K-L; Yeung, F K C; Wong, E C H	Fear of falling and depressive symptoms in Chinese elderly living in nursing homes: fall efficacy and activity level as mediator or moderator?.
456	The objectives of this study were to assess the incidence of falls and fall consequences among patients who were discharged from inpatient stroke rehabilitation and to investigate the proportion of those who experienced a fear of falling following a fall. This was a follow-up postal questionnaire study of patients who were admitted to the rehabilitation ward in a local hospital (Japan) for stroke…	Watanabe, Yuriko	Fear of falling among stroke survivors after discharge from inpatient rehabilitation.
457	BACKGROUND: The prevalence of fear of falling and related activity restriction, and their joint distribution with falls and falls efficacy, have been inadequately addressed in population-based studies of middle-aged and African-American groups. METHODS: The African American Health project is a population-based panel study of 998 African Americans born in 1936-1950 from two areas of metropolitan S…	Wilson, Margaret-Mary G; Miller, Douglas K; Andresen, Elena M; Malmstrom, Theodore K; Miller, J Philip; Wolinsky, Fredric D	Fear of falling and related activity restriction among middle-aged African Americans.
459	OBJECTIVE: Fear of falling is common in older people, occurring on average in 50% of those who have fallen in the previous year. Little is known about the psychological correlates of fear of falling. The purpose of this study was to determine whether clinically significant depression and anxiety were independently associated with fear of falling. METHODS: This was a cross-sectional study of 105 p…	Gagnon, Nadine; Flint, Alastair J; Naglie, Gary; Devins, Gerald M	Affective correlates of fear of falling in elderly persons.
464	BACKGROUND AND AIMS: Polio survivors are ageing, and reporting new complications including falls. The aims of this study were: 1) to determine the frequency of falls, circumstances surrounding them, and the consequences of falls in older people who have polio; and 2) to investigate the range of fall prevention interventions undertaken to reduce the individual's risk of falling. METHODS: A survey …	Hill, Keith D; Stinson, Amber T	A pilot study of falls, fear of falling, activity levels and fall prevention actions in older people with polio.
465	BACKGROUND: Fear of falling (FF) is pervasive among older people and is an independent risk factor for decreased mobility and loss of quality of life. Although it is a serious health concern, little is known about the severity of the physical and health-related deficits in high-functioning fearful seniors. OBJECTIVE: This study examined the physical correlates of FF in community-dwelling seniors …	Brouwer, Brenda; Musselman, Kristin; Culham, Elsie	Physical function and health status among seniors with and without a fear of falling.
466	BACKGROUND: Fear of falling may lead to avoidance of activities for seniors, even though they may be able to perform these activities. Specific risk factors for fear of falling that are amenable to change among various populations have been identified within the literature; however, detailed information about the risk factors for fear of falling, specifically among community-based seniors receivi…	Fletcher, Paula C; Hirdes, John P	Restriction in activity associated with fear of falling among community-based seniors using home care services.
467	BACKGROUND: Fear of falling is a common and potentially modifiable health problem among older persons. However, relatively little is known about who develops fear of falling or why. METHODS: From a representative cohort of community-living persons aged 72 years or older, we evaluated 313 women who had no fear of falling. These participants underwent a comprehensive in-home assessment and were rea…	Murphy, Susan L; Dubin, Joel A; Gill, Thomas M	The development of fear of falling among community-living older women: predisposing factors and subsequent fall events.
469	This study investigated the relationship between fear of falling (FOF) and qualitative and quantitative postural control in Parkinson's disease (PD). Fifty-eight nondemented PD patients were studied along with age-matched healthy controls. The degree of FOF was estimated using the Activities-specific Balance Confidence scale. Qualitative postural control was evaluated using a component of the Uni…	Adkin, Allan L; Frank, James S; Jog, Mandar S	Fear of falling and postural control in Parkinson's disease.
470	This study examined balance ability, lower-extremity muscle strength, fear of falling and their inter-relationships in 40 community-dwelling older adults (>65 years). Subjects who self-identified either as being fearful of falling or not (no concern) were screened to exclude those with known risk factors for falling. Limits of stability, maximal isometric strength, gait speed, and fear of falling…	Binda, Susan M; Culham, Elsie G; Brouwer, Brenda	Balance, muscle strength, and fear of falling in older adults.
472	The purpose of the present study was to examine the relationship between functional disability and fear of falling during daily activities. Also examined was the relationship between fear of falling and health-related Quality of Life (QOL). Health-related QOL concepts were measured using the Short Form 36 Health Survey (SF-36) within an elderly day services sample. Eligible subjects were elderly …	Suzuki, Mizue; Ohyama, Naomi; Yamada, Kiyomi; Kanamori, Masao	The relationship between fear of falling, activities of daily living and quality of life among elderly individuals.
473	OBJECTIVES: Previous cross-sectional studies have shown a correlation between falls and fear of falling, but it is unclear which comes first. Our objectives were to determine the temporal relationship between falls and fear of falling, and to see whether these two outcomes share predictors. DESIGN: A 20-month, population-based, prospective, observational study. SETTING: Salisbury, Maryland. Each …	Friedman, Susan M; Munoz, Beatriz; West, Sheila K; Rubin, Gary S; Fried, Linda P	Falls and fear of falling: which comes first? A longitudinal prediction model suggests strategies for primary and secondary prevention.
474	OBJECTIVES: To examine whether fear of falling is a probable cause of reduced recreational physical activity levels in healthy older women. DESIGN: Cross-sectional analysis of baseline data from a longitudinal study. PARTICIPANTS: One thousand five hundred older, ambulatory women (aged 70-85), selected at random from the electoral roll. MEASUREMENTS: Self-reported recreational physical activity l…	Bruce, David G; Devine, Amanda; Prince, Richard L	Recreational physical activity levels in healthy older women: the importance of fear of falling.
475	PURPOSE: This study sought to determine whether fear of falling and falls efficacy independently contribute to the prediction of health outcomes after a fall, controlling for length of stay in hospital, prefall activity problems, and history of falls. METHOD: Eighty-two older people (> or = 65 years) admitted to hospital as a result of a fall, with proximal femoral fracture, were interviewed to a…	McKee, K J; Orbell, S; Austin, C A; Bettridge, R; Liddle, B J; Morgan, K; Radley, Kate	Fear of falling, falls efficacy, and health outcomes in older people following hip fracture.
476	OBJECTIVES: To identify the characteristics associated with restricting activity because of fear of falling (activity restriction) and to determine which characteristics distinguish older persons who restrict activity from those who have fear of falling but do not restrict their activities (fear of falling alone). DESIGN: Population-based cross-sectional study. SETTING: General community. PARTICI…	Murphy, Susan L; Williams, Christianna S; Gill, Thomas M	Characteristics associated with fear of falling and activity restriction in community-living older persons.
477	OBJECTIVE: This study investigated patterns of participation in daily living tasks by older adults with fear of falling. The relationship between reported participation in a broad set of daily living tasks and the risk of falling involved in task performance--or activity-related risk--as judged by occupational therapists was examined. Further, several characteristics of older adults that have bee…	Murphy, S; Tickle-Degnen, L	Participation in daily living tasks among older adults with fear of falling.
478	OBJECTIVES: To determine, in a cohort of older individuals transitioning to frailty (defined by Speechley and Tinetti, 1991) who have previously fallen, whether there are significant associations between demographic, functional, and behavioral characteristics and activity-related fear of falling, using both the Falls Efficacy Scale (FES) and the Activities-Specific Balance Confidence Scale (ABC).…	Kressig, R W; Wolf, S L; Sattin, R W; O'Grady, M; Greenspan, A; Curns, A; Kutner, M	Associations of demographic, functional, and behavioral characteristics with activity-related fear of falling among older adults transitioning to frailty.
479	The purpose of this study was to evaluate the influence of fear of falling on balancing ability during abrupt deceleration in aged women. The subjects were 20 women aged between 67 and 75 years. They were classified into two groups, one having a fear of falling (group FF, n = 10) and another without this fear (group NFF, n = 10). The two groups had similar daily physical activities. Changes in th…	Okada, S; Hirakawa, K; Takada, Y; Kinoshita, H	Relationship between fear of falling and balancing ability during abrupt deceleration in aged women having similar habitual physical activities.
480	OBJECTIVE: To assess in amputee patients the relationship between having fallen in the past 12 months, fear of falling, and balance confidence on mobility capability, mobility performance, and social activity. DESIGN: Population-based survey and chart review. SETTING: Two university-affiliated outpatient amputee programs in southwestern Ontario. PARTICIPANTS: Community-living individuals (n = 435…	Miller, W C; Deathe, A B; Speechley, M; Koval, J	The influence of falling, fear of falling, and balance confidence on prosthetic mobility and social activity among individuals with a lower extremity amputation.
482	OBJECTIVE: To estimate the falling experience and fear of falling status and to describe characteristics associated with falling and fear of falling. DESIGN: Population-based consecutive sample survey and chart review. SETTING: Two Canadian, regional, university-affiliated outpatient amputee clinics. PARTICIPANTS: The sample (n = 435; mean age, 62 +/- 15.7 yr) of community-living participants was…	Miller, W C; Speechley, M; Deathe, B	The prevalence and risk factors of falling and fear of falling among lower extremity amputees.
483	OBJECTIVE: To determine if hypocapnia occurs in patients with fear of falling and to explore potential causes of hypocapnia. DESIGN: Observational study in patients who fall with and without fear of falling. SETTING: Rehabilitation wards of an elderly care unit. PATIENTS: Consecutive fallers with (n = 20) and without (n = 10) fear of falling. MAIN OUTCOME MEASURES: End-tidal CO2 (PETCO2) and resp…	Clague, J E; Petrie, P J; Horan, M A	Hypocapnia and its relation to fear of falling.
484	BACKGROUND: The aim of this study was to assess the impact of fear of falling on the health of older people. METHODS: A total of 528 subjects (mean age 77 years) were recruited from two hospitals in Sydney, Australia, and followed for approximately 12 months. Eighty-five subjects died during follow-up, and 31 were admitted to an aged care institution. Tinetti's Falls Efficacy Scale (FES) was succ…	Cumming, R G; Salkeld, G; Thomas, M; Szonyi, G	Prospective study of the impact of fear of falling on activities of daily living, SF-36 scores, and nursing home admission.
485	OBJECTIVE: The purpose of this study was to determine the relationship between physical function and fall-related self-efficacy in older patients with a hip fracture who are undergoing an intensive rehabilitation program. DESIGN: We used a prospective cohort study over 12 mo to determine the effect of a specialized hip fracture rehabilitation program in a geriatric hospital on physical function a…	Petrella, R J; Payne, M; Myers, A; Overend, T; Chesworth, B	Physical function and fear of falling after hip fracture rehabilitation in the elderly.
486	OBJECTIVE: To estimate the utility (preference for health) associated with hip fracture and fear of falling among older women. DESIGN: Quality of life survey with the time trade off technique. The technique derives an estimate of preference for health states by finding the point at which respondents show no preference between a longer but lower quality of life and a shorter time in full health. S…	Salkeld, G; Cameron, I D; Cumming, R G; Easter, S; Seymour, J; Kurrle, S E; Quine, S	Quality of life related to fear of falling and hip fracture in older women: a time trade off study.
489	With a sample survey (N = 266) of elderly adults residing in six housing developments in Massachusetts, we used logistic regression to: (a) identify covariates of fear of falling among all subjects and (b) identify covariates of activity curtailment among the subset of subjects who were afraid of falling. Fifty-five percent of respondents were afraid of falling; of those who were afraid, 56% had …	Howland, J; Lachman, M E; Peterson, E W; Cote, J; Kasten, L; Jette, A	Covariates of fear of falling and associated activity curtailment.
490	OBJECTIVES: To examine factors associated with fear of falling, activity limitation due to fear of falling, and how persons modified their activities in response to fear of falling, among older persons with rheumatoid arthritis (RA). METHODS: Participants in a panel study of RA who were over age 50 (n = 570) were questioned about whether they experienced fear of falling and whether and how they l…	Fessel, K D; Nevitt, M C	Correlates of fear of falling and activity limitation among persons with rheumatoid arthritis.
491	OBJECTIVES: To identify the characteristics of elderly persons who develop a fear of falling after experiencing a fall and to investigate the association of this fear with changes in health status over time. DESIGN: A prospective study of falls over a 2-year period (1991-92). Falls were ascertained using bimonthly postcards plus telephone interview with a standardized (World Health Organisation) …	Vellas, B J; Wayne, S J; Romero, L J; Baumgartner, R N; Garry, P J	Fear of falling and restriction of mobility in elderly fallers.
493	Fear of falling may constitute an independent risk factor for disability, leading older people to unnecessarily restrict their activity. Sixty older adults with chronic dizziness and 66 healthy controls were studied to help clarify the interrelationships among demographic factors, psychological status, physical health, and fear of falling. Chronic dizziness was strongly associated with fear of fa…	Burker, E J; Wong, H; Sloane, P D; Mattingly, D; Preisser, J; Mitchell, C M	Predictors of fear of falling in dizzy and nondizzy elderly.
494	BACKGROUND: The relationships of fear of falling and fall-related efficacy with measures of basic and instrumental activities of daily living (ADL-IADL) and physical and social functioning were evaluated in a cohort of community-living elderly persons. METHODS: Sociodemographic, medical, psychological, and physical performance (e.g., gait speed, timed hand function) measures were administered, du…	Tinetti, M E; Mendes de Leon, C F; Doucette, J T; Baker, D I	Fear of falling and fall-related efficacy in relationship to functioning among community-living elders.
495	OBJECTIVES: Fear of falling has been recognized as a potentially debilitating consequence of falling in elderly persons. However, the prevalence and the correlates of this fear are unknown. METHODS: Prevalence of fear of falling was calculated from the 1-year follow-up of an age- and gender-stratified random sample of community-dwelling elderly persons. Cross-sectional associations of fear of fal…	Arfken, C L; Lach, H W; Birge, S J; Miller, J P	The prevalence and correlates of fear of falling in elderly persons living in the community.
496	The study analyzes the characteristics of 54 nursing home patients (12 male, 42 female; mean age 81.9 +/- 7.9 years) with and without the complaint of the fear of falling, and the association of this fear with falling and functional status. Patients who had a fear of falling at baseline (n = 25) had a lower functional status (Barthel Index) score (69.8 +/- 22.3 vs. 79.3 +/- 15.4), lower scores fo…	Franzoni, S; Rozzini, R; Boffelli, S; Frisoni, G B; Trabucchi, M	Fear of falling in nursing home patients.
497	To assess the incidence of falls and the prevalence, intensity, and covariates of fear of falling among community-dwelling elderly, the authors surveyed a random sample of 196 residents (> or = 58 years of age) of housing developments for the elderly in Brookline and Plymouth, Massachusetts. Forty-three percent reported having fallen in recent years, 28% in the last year. Of those who had fallen …	Howland, J; Peterson, E W; Levin, W C; Fried, L; Pordon, D; Bak, S	Fear of falling among the community-dwelling elderly.
498	A cross-sectional study was performed to investigate the association between fear of falling and postural performance in the elderly. One hundred ambulatory and independent volunteers (aged 62-96) were subjected to five types of balance tests: (a) spontaneous postural sway, (b) induced anterior-posterior sway, (c) induced medial-lateral sway, (d) one-leg stance, and (e) a clinical balance assessm…	Maki, B E; Holliday, P J; Topper, A K	Fear of falling and postural performance in the elderly.
499	Each year, about one third of the population over 65 years of age experiences at least one fall (Perry, 1982). Assessment of the incidence of falls and the prevalence, intensity, and covariates of fear of falling among community-based elderly persons was conducted through interviews of 115 residents in a housing development (mean age = 78 years). Fifty-three percent reported having fallen in rece…	Walker, J E; Howland, J	Falls and fear of falling among elderly persons living in the community: occupational therapy interventions.
501	We have seen six patients, over the past two years, who had developed intense fear of standing or walking as a result of accidental falls. None of these patients showed any evidence of neuromuscular impairment that might account for their inability to walk. However, the results of psychological evaluations of all these patients revealed high degrees of focal anxiety that was phobic in nature and …	Bhala, R P; O'Donnell, J; Thoppil, E	Ptophobia. Phobic fear of falling and its clinical management.
502	Purpose: To evaluate the association between fear of falling (FoF) and spatial and temporal parameters of gait in older adults. Method(s): This cross-sectional study evaluated 291 clients of a private health care insurance who were over 65 years of age and living in the North Zone of Rio de Janeiro City in 2013. FoF was assessed by the Falls Efficacy Scale-International (FES-I-BR), and gait param…	Drummond F.M.M.; Lourenco R.A.; Lopes C.S.	Association between fear of falling and spatial and temporal parameters of gait in older adults: the FIBRA-RJ study.	10.1007/s41999-021-00601-5
503	BACKGROUND: Multimorbidity is defined as the co-occurrence of multiple chronic or acute diseases and medical conditions in the same individual and can be grouped into different patterns based on the type of disease. These patterns are associated with poorer quality of life and premature death. It is believed that these patterns entail functional limitations, which may contribute to the fear of fa…	Canever J.B.; de Souza Moreira B.; Danielewicz A.L.; de Avelar N.C.P.	Are multimorbidity patterns associated with fear of falling in community-dwelling older adults?.	10.1186/s12877-022-02889-9
504	BACKGROUND: Fear of falling affects older people physically and psychosocially, causing a decrease in their daily activities. OBJECTIVE(S): The aim of this study was to determine the relationship between fear of falling (FoF) in hospitalised older people and their difficulty in adapting to old age, quality of life, anxiety, depression and other associated factors. METHOD(S): This descriptive corr…	Turhan Damar H.; Demir Barutcu C.	Relationship between hospitalised older people's fear of falling and adaptation to old age, quality of life, anxiety and depression.	10.1111/opn.12467
506	BACKGROUND: Fear of falling avoidance behavior (FFAB) is common in parkinsonisms and results in potentially mitigable downstream consequences. OBJECTIVE(S): Determine the characteristics of individuals with parkinsonisms most associated with FFAB. METHOD(S): A retrospective, cross-sectional study was conducted from medical records data of 142 patients with parkinsonisms. These data included: demo…	Longhurst J.K.; Rider J.V.; Eckard K.; Hammar R.; Vukojevic F.; Campbell J.; Landers M.R.	Factors predicting fear of falling avoidance behavior in parkinsonisms.	10.3233/NRE-210267
507	BACKGROUND: Despite the association of genetic factors with falls, balance, and lower extremity functioning, interaction of the angiotensin-converting enzyme (ACE) gene insertion/deletion (I/D) polymorphism with fear of falling (FOF) in relation to stepping performance has, to the best of our knowledge, not been investigated in older adults. OBJECTIVE(S): The purpose of this study was to examine …	Goldberg A.; Sucic J.F.; Talley S.A.	The angiotensin-converting enzyme gene insertion/deletion polymorphism interacts with fear of falling in relation to stepping speed in community-dwelling older adults.	10.1080/09593985.2022.2056861
509	BACKGROUND: Aging with diabetic neuropathy is likely to predispose people to falls. Despite being a high-risk population, estimates of falls and their associated factors are poorly documented in elderly diabetic neuropathy patients living in coastal Karnataka, India. OBJECTIVE(S): To investigate fear of falling and functional mobility, as an approximate measure of clinical fall risk, and explore …	Gupta G.; Maiya G.A.; Bhat N S.; Hande H.M.; Dillon L.; Keay L.	Fear of falling and functional mobility in Elders with Diabetic Peripheral Neuropathy in Coastal Karnataka, India: A Hospital-Based Study.	10.2174/1874609815666220324153104
510	BACKGROUND: Good sit-to-stand (STS) performance is an important factor in maintaining functional independence. This study investigated whether free-living STS transition volume and intensity, assessed by a thigh-worn accelerometer, is associated with characteristics related to functional independence. METHOD(S): Free-living thigh-worn accelerometry was recorded continuously for three to seven day…	Lopponen A.; Karavirta L.; Koivunen K.; Portegijs E.; Rantanen T.; Finni T.; Delecluse C.; Van Roie E.; Rantalainen T.	Association between free-living sit-to-stand transition characteristics, and lower-extremity performance, fear of falling, and stair negotiation difficulties among community-dwelling 75 to 85-year-old adults.	10.1093/gerona/glac071
511	Poor sleep is a risk factor for falling among older adults. This study aimed to investigate whether poor sleep quality and excessive daytime sleepiness in older people was associated with fear of falling. Participants aged 60 years or older were interviewed, with those who did not have preserved cognitive skills being excluded. Data on age, gender, body mass index, alcohol consumption, mental sta…	Kakazu V.A.; Pinto R.Z.; Dokkedal-Silva V.; Fernandes G.L.; Gobbi C.; Andersen M.L.; Tufik S.; Pires G.N.; Morelhao P.K.	Does poor sleep quality and excessive daytime sleepiness influence fear of falling among older adults? A cross-sectional study.	10.1007/s41105-021-00368-z
512	Background: Many falls in older people occur at home, and home hazards (HOHA) are often involved. Fear of falling (FOF) is a frequent and serious consequence of falls. This study aimed to analyze the effectiveness of an autonomous reduction of HOHA on FOF. Method(s): In this single-blinded, prospective cohort study design, the inclusion criteria were female sex, age >=60 years, no known dementia,…	Schroeder O.; Schroeder J.; Fitschen-Oestern S.; Besch L.; Seekamp A.	Effectiveness of autonomous home hazard reduction on fear of falling in community-dwelling older women.	10.1111/jgs.17725
513	Background: Fear of falling is common in older adults and is associated with social isolation, reduced quality of life, depression and increased mortality. We aimed to investigate the factors associated with fear of falling in a cohort of older Irish adults. Method(s): Our study included adults aged >=60 years attending outpatient services and recruited as part of the TUDA (Trinity, Ulster and De…	Brennan F.; Laird E.; Hughes C.; McNulty H.; Ward M.; Strain J.J.; Molloy A.M.; Cunningham C.; McCarroll K.	Factors associated with fear of falling in older irish adults.	10.1093/ageing/afab219.101
514	Background: Fear of falling (FOF) is as significant as a fall, leading to limited physical activity and poor quality of life among senior citizens. This study aimed to investigate the prevalence of FOF and its association with physical function and fall history among the senior citizens (>=75 years old) living in rural areas of China. Method(s): This was a cross-sectional study conducted in easte…	Su Q.; Gao Y.; Zhang J.; Tang J.; Song M.; Song J.; Mao Y.; Pi H.	Prevalence of Fear of Falling and Its Association With Physical Function and Fall History Among Senior Citizens Living in Rural Areas of China.	10.3389/fpubh.2021.766959
515	Fall prevention strategies exist, but little is known about factors that influence whether they are used. We assessed whether social isolation modifies the association between fear of falling (FOF) and bathroom environmental modification. Data were included from 2858 Medicare beneficiaries in the National Health and Aging Trends Study. FOF and social isolation were assessed at baseline (2011); ne…	Siefkas A.C.; McCarthy E.P.; Leff B.; Dufour A.B.; Hannan M.T.	Social Isolation and Falls Risk: Lack of Social Contacts Decreases the Likelihood of Bathroom Modification Among Older Adults With Fear of Falling.	10.1177/07334648211062373
516	Fear of falling and history of falls are frequent situations in older adults, which can be aggravated by sedentary behavior (SB). The objective was to establish SB cutoff values which discriminate falls and fear of falling in older adults and verify the association between these conditions. This was a cross-sectional study including 308 community-dwelling older adults. The SB was assessed by Inte…	Canever J.B.; Danielewicz A.L.; Oliveira Leopoldino A.A.; Corseuil M.W.; de Avelar N.C.P.	How Much Time in Sedentary Behavior Should Be Reduced to Decrease Fear of Falling and Falls in Community-Dwelling Older Adults?.	10.1123/japa.2021-0175
517	Introduction: About one-third of people aged 65 and over fall at least once a year. Fear of falling is an important psychological consequence associated with falls and a significant public health concern. The study aimed to verify an association between characteristic features of frailty syndrome and the fear of falling measured by the short version of The Falls Efficacy Scale-International (Shor…	Magnuszewski L.; Swietek M.; Kasiukiewicz A.; Beata Wojszel Z.	Frailty features and fear of falling assessed with the Short Falls Efficacy Scale-International in geriatric ward patients.	10.1007/s41999-021-00585-2
518	In chronic disorders such as Parkinson's disease (PD), fear of falling (FOF) is associated with falls and reduced quality of life. With inertial measurement units (IMUs) and dedicated algorithms, different aspects of mobility can be obtained during supervised tests in the lab and also during daily activities. To our best knowledge, the effect of FOF on mobility has not been investigated in both o…	Atrsaei A.; Hansen C.; Elshehabi M.; Solbrig S.; Berg D.; Liepelt-Scarfone I.; Maetzler W.; Aminian K.	Effect of Fear of Falling on Mobility Measured During Lab and Daily Activity Assessments in Parkinson's Disease.	10.3389/fnagi.2021.722830
519	BACKGROUND AND PURPOSE: Fear of falling is associated with poor physical health and influences postural stability during whole-body movement. The ability to recover from lateral balance loss is required to prevent falls; however, the relationship between lateral balance recovery and fear of falling has not been established. This study aimed to investigate whether fear of falling is associated wit…	Tashiro H.; Sato Y.; Fukumoto K.; Toki M.; Kozuka N.	Effects of Fear of Falling on the Single-Step Threshold for Lateral Balance Recovery in Older Women.	10.1519/JPT.0000000000000333
522	Background/Aim. An increased tendency to fall and subsequent occurrence of injuries due to decline in the functional abilities are some of the many problems in older persons. The aim of the study was to determine the differences in functional abilities and the expressiveness of fear of falling between the women aged 65 and over who experienced a fall in the past 12 months (G1) and those that did …	Ivanovic S.; Trgovcevic S.; Kocic B.; Tomasevic-Todorovic S.; Jeremic-Knezevic M.; Aleksandar K.	Relationship between the frequency of falls, fear of falling and functional abilities in women aged 65 and over.	10.2298/VSP181125131I
524	BACKGROUND AND PURPOSE: Fear of falling is common in older adults and greatly increases their risk for falls. Interventions aimed at reducing fall risk in older adults with a fear of falling typically aim to improve balance. However, this approach has limited success, and the idea that balance performance impacts fall risk in this population is largely based on research in the general older adult…	Garbin A.J.; Fisher B.E.	The Interplay Between Fear of Falling, Balance Performance, and Future Falls: Data From the National Health and Aging Trends Study.	10.1519/JPT.0000000000000324
526	Background: Falls, associated injuries and fear-of-falling are common in adults with RA. Fear-of-falling can be a major consequence of, and as debilitating as falling, resulting in a cycle of activity restriction, reduced quality of life, institutionalisation and potentially increase risk of falls. The objective of this study was to examine the relationship between fear-of-falling and risk factor…	Stanmore E.K.; Oldham J.; Skelton D.A.; O'Neill T.; Pilling M.; Todd C.	Fear-of-falling and associated risk factors in persons with rheumatoid arthritis: a 1 year prospective study.	10.1186/s12891-021-04068-0
528	Background: Fear of falling (FOF) is a serious problem in Idiopathic Parkinson's Disease (IPD) which increases mortality and affects Health Related Quality of Life (HRQoL). Objective(s): To evaluate the effect of FOF on HRQoL in IPD. Method(s): 84 controls and 87 IPD patients were compared by means of Fall Efficacy Scale (FES), Berg Balance Scale (BBS), Activities-specific Balance Confidence Scal…	Albay V.; Tutuncu M.	Fear of Falling: An Independent Factor Affecting Health-Related Quality of Life in Patients with Parkinson's Disease.	10.4103/0028-3886.319225
529	Aims: To determine the association between fear of falling and self-perceived balance with the modified Functional Movement Screen (FMS) and determine whether fear of falling, self-perceived balance, and modified FMS scores differ depending on age group and sex. Method(s): One hundred and fifty-six active older adults completed a fear of falling and self-perceived balance questionnaire and then t…	Dietze-Hermosa M.S.; Montalvo S.; Gonzalez M.P.; Dorgo S.	Association between the modified functional movement screen scores, fear of falling, and self-perceived balance in active older adults.	10.1097/TGR.0000000000000306
531	Background: Older adults with heart disease (HD) are more likely to report a higher prevalence of falls compared to those without HD. A knowledge gap currently exists regarding the factors associated with fear of falling (FOF) among older adults with HD. Therefore, this study aimed to estimate FOF and identify factors associated with FOF among older adults with HD. Method(s): Data came from a sec…	Aburub A.S.; Phillips S.P.; Aldughmi M.; Curcio C.-L.; Guerra R.O.; Auais M.	Fear of Falling Among Community-Dwelling Older Adults with Heart Disease: Findings from an International Mobility in Aging Study (IMIAS).	10.1080/09593985.2021.1901327
532	Objective: To analyze relationships between physical activity (PA), fear of falling and fall risk in institutionalized elderly persons. Method(s): Residents of nursing homes for elderly people in Vilnius (Lithuania), aged 60 y and older, who were able to walk a distance of 20 m independently, were included in this cross-sectional study if their mini-mental state examination (MMSE) score was >=21.…	Tamulaitiene M.; Barisauskaite M.; Bajorinaite B.; Mastaviciute A.; Alekna V.	Relationships between physical activity, fear of falling and fall risk in institutionalized older persons.	10.1007/s00198-020-05696-3
534	Aims: Falls and consequent injuries are major health problems in the elderly, especially those with the burden of knee osteoarthritis (OA). Falls also have significant psychological consequences on the elderly. This study investigated the differences in selected psychosocial variables of fear of falling, anxiety and self-efficacy between elderly individuals with knee OA (EIKOA) who are fallers an…	Odole A.; Ajayi O.; Akosile C.; Mbada C.	Differences in fear of falling, self-efficacy and anxiety among community-dwelling elderly individuals with knee osteoarthritis.	10.1007/s11136-019-02257-y
535	PurposeObjective: To understand activities and experiences of women with fear of falling during cancer survivorship. Design(s): Parallel, mixed-methods design. Setting(s): Academic research. Participants and Measurement: Women who had completed active treatment and reported fear of falling completed structured surveys, the Timed Up and Go (TUG) test, a time-use assessment(s) guided by individual …	Covington K.R.; Atler K.E.; Bailey J.J.A.; Lucas K.; Pergolotti M.	"life Isn't as Carefree as It Used to Be": A Mixed-Methods Evaluation of the Experiences of Women with Fear of Falling during Cancer Survivorship.	10.10/9701.REO.0000000000000217
536	Objective: To analyze the associations between fear of falling, functional ability and low muscle mass in older persons. Material(s) and Method(s): The inclusion criteria for this crosssectional study were: age 65 years and more, absence of diseases of musculoskeletal or nervous system and any other conditions resulting in restricted mobility. Fear of falling was evaluated using short version of …	Mastaviciute A.; Versalovic A.; Tamulaityte-Morozoviene I.; Tamulaitiene M.; Alekna V.	The associations between fear of falling, functional ability and muscle mass in the elderly.	10.1007/s00198-016-3530-x
537	Objective: Doingactivities of daily living can bring independence for the elderly. It can also maintain their health and social participation. However, experience of falls and fear of falling can affect the health and personal social life of the elderly. The aim of this study was to evaluate the relationship between falls and fear of falling with activities of daily living in older adults. Materi…	Mortazavi H.; Tabatabaeichehr M.; Taherpour M.; Masoumi M.	The relationship between activities of daily living,falls and fear of falling in older adults: A cross-sectional study.	10.3329/bjms.v20i2.51559
538	Objective: The fear of falling (FOF) is defined as low perceived self-efficacy at avoiding falls during the nonhazardous activities of daily life. The FOF can lead to negative consequences including the physical change, and it might decrease the quality of life of the elderly. The aim of study was to assess the prevalence of FOF and identify the associated factors among Thai elderly patients. Met…	Chamroonkiadtikun P.; Ananchaisarp T.; Wajancomkul P.	The Prevalence and Associated Factors of the Fear of Falling in Elderly Patients at the Primary Care Clinic of Songklanagarind Hospital.	10.1097/TGR.0000000000000302
539	Objectives: The purpose of this study was to identify whether the onset and the end of fear of falling (FOF) are associated with psychosocial consequences (in terms of depressive symptoms, loneliness, social isolation, autonomy, and subjective well-being). Methods/Design: Longitudinal data for this study were taken from the nationally representative German Ageing Survey which included community-d…	Hajek A.; Konig H.-H.	What are the psychosocial consequences when fear of falling starts or ends? Evidence from an asymmetric fixed effects analysis based on longitudinal data from the general population.	10.1002/gps.5325
540	Summary Background. The fear of falling (FoF) refers to a lack of self-confidence that normal activities can be performed without falling. FoF represents an important psychological factor at an older age. Objectives. This study aimed to analyse the factors associated with FoF in a sample of community-dwelling older Czech adults. Material and methods. A cross-sectional study was performed in 2017-…	Kurkova P.; Kisvetrova H.; Horvathova M.; Tomanova J.; Bretsnajdrova M.; Herzig R.	Fear of falling and physical performance among older czech adults.	10.5114/fmpcr.2020.92503
541	Aim: The present paper aims to understand the fear of falling (FOF) and risk factors associated with FOF in community-dwelling individuals aged over 60 years in Pune, India. Subjects and methods: The study examined a random sample of 351 community-dwelling older adults. Data on demographic characteristics, health conditions, history of falls, and psychological factors were collected using a pre-t…	Kulkarni S.; Gadkari R.; Nagarkar A.	Risk factors for fear of falling in older adults in India.	10.1007/s10389-019-01061-9
544	Purpose : Fear of falling (FoF) may alter mobility in older adults, which may be accentuated in older adults with visual impairment. Using a longitudinal prospective cohort of older glaucoma patients, we investigate whether and how FoF is associated with future falls and physical activity. Methods : Study participants with glaucoma or suspected glaucoma were recruited as part of the Falls in Glau…	Mihailovic A.; Jian-Yu E.; Kuo P.-L.; West S.K.; Friedman D.S.; Gitlin L.; Li T.; Schrack J.; Ramulu P.Y.	Characterizing the impact of fear of falling on future falls and physical activity among older adults with glaucoma: A longitudinal prospective cohort study.
545	Purpose: The purpose of this study was to develop a body worn sensor and bespoke algorithm to quantify sub-phases of the timed-up and go (TUG) test and explore these relationships with cognitive function and fear of falling (FOF). Method(s): Eighty-three persons with dementia (PWD) were recruited from NHS databases, memory clinics and charities from the south of England. Individuals needed to be …	Williams J.; Nyman S.	Quantifying sub-phases of the timed-up-and-go test and exploring their relationships with cognitive function and fear-of-falling in persons with dementia.	10.1016/j.physio.2020.03.035
546	Background: Sarcopenia is characterized by a reduction in muscle mass, muscle strength, physical performance and can contribute to falls. This study's purpose is to correlate the stages of sarcopenia and fear of falling in prefrail community-dwelling older women. Method(s): Cross-sectional study with 70 prefrail elderly women (71.2 +/- 4.5 years; BMI: 9.4 +/- 4.1 kg/m), classified according to th…	Pinheiro Correa R.G.; Tormes G.; Filho J.M.; Vojciechowski A.S.; Biesek S.; Cochenski Borba V.Z.; Silveira Gomes A.R.	Correlation among sarcopenia stages and fear of falling in prefrail community-dwelling older women.	10.1002/jcsm.12551
547	Background: Falls are common in community dwelling older people, and gait and balance abnormalities (GABAb) are a key modifiable risk factor, through strength and balance training. In addition, there is a strong relationship between fear of falling (FoF) and GABAb, though Falls Efficacy Scale-International version (FES-I) scores have never been examined in this context. Our aim was to determine w…	Gibbon J.; Trundle H.; Green D.; Strassheim V.; Linsley M.; Parry S.W.	Fear of falling as measured by the falls efficacy scale international indicates gait and balance abnormalities in community dwelling older people.	10.1093/ageing/afz193.01
548	Objective: Determine whether race predicts fear of falling (FOF) in older adults with a history of previous fall(s) while controlling for mobility performance, activity of daily living (ADL) independence, age, gender, and education. Method(s): We examined predictors of FOF among community-dwelling older adults using data from two longitudinal randomized controlled trials that implemented fall pre…	Washington S.E.; Snyder M.; Hu Y.-L.; Stark S.L.	Evaluation of race as a predictor of fear of falling in Black older adults.	10.1080/07317115.2020.1854409
549	Background: Falling is the main problem that causes fear of falling in the elderly. Impaired balance is an important factor that causes falling. Falls Efficacy Scale-International (FES-I) is a tool to measure fear of falling, while balance condition can be measured using Biodex Balance System-SD (BBS-SD). Moreover, Timed up and Go Test (TUG) is a tool to measure functional mobility. The research …	Abasmay F.; Nuniek Nugraheni S.; Masduchi R.H.	Association between fear of falling, balance and functional mobility in the elderly.
550	BACKGROUND: Age-related decline in vision may contribute to the development of fear of falling (FOF) behavior and reduced mobility, which are related to increased fall risk in older adults. PURPOSE: To investigate the inter-relationship between vision impairment, physical mobility performance, and FOF behavior in community-dwelling older adults. METHOD(S): A total of 400 participants from communi…	Lee S.-P.; Hsu Y.-W.; Andrew L.; Davis T.; Johnson C.	Fear of falling avoidance behavior affects the inter-relationship between vision impairment and diminished mobility in community-dwelling older adults.	10.1080/09593985.2020.1780656
551	Background: An estimated one billion people worldwide live with some form of disability and may face many challenges as they age, including increased fall risk. Understanding the risk factors linking falls, fear of falling, and activity restriction is critical for developing effective programs to increase activity levels among persons with disabilities. Objective(s): To determine if differences e…	Matsuda P.N.; Eagen T.; Hreha K.P.; Finlayson M.L.; Molton I.R.	Relationship Between Fear of Falling and Physical Activity in People Aging With a Disability.	10.1002/pmrj.12289
552	Background: Knee osteoarthritis (OA) is a frequently seen disorder affecting approximately 30% of people over 65 years. Foot pain often defined as pain in the foot and/or ankle, is also very common among older people. This problem may effect on mobility, falling risk and quality of life in elderly patient with knee OA. But there is no study investigate to effect of foot pain on the function, fear…	Karapinar M.; Baskurt Z.; Baskurt F.; Unal M.	Effect of foot pain on function, fear of falling and quality of life in elderly people with knee osteoarthritis.	10.1136/annrheumdis-2019-eular.7134
553	Background and Purpose Many previous studies have investigated forward gait (FG), backward gait (BG), and dual-task gait (DG) in patients with Parkinson's disease (PD). However, it remains uncertain whether gait parameters are implicated in motor symptoms or the risk of falling, especially in patients with de novo PD. Methods Demographic and clinical characteristics including the Fear of Falling …	Kwon K.-Y.; Park S.; Lee H.M.; Park Y.-M.; Kim J.; Koh S.-B.	Backward gait is associated with motor symptoms and fear of falling in patients with de Novo Parkinson's disease.	10.3988/jcn.2019.15.4.473
554	There has been a growing interest in assessing the condition and quality of life in older adult population, and factors contributing to it. In this context, fear of falling syndrome is introduced as one of the main factors that can affect the quality of life in the general adult population. However, little is known about the relationship between fear of falling and other disorders in older adults…	Rakhshani T.; Ansari M.H.; Ebrahimi M.; Ebrahimi M.R.; Pearson S.K.	Fear of falling and its association with anxiety and depression disorders among community-dwelling older adults.	10.1080/14635240.2019.1632731
555	IntroductionFear of falling is common in older people and may result in reduced physical activity. The aim of this study was to explore whether fear of falling influences exercise self-efficacy among women older than 65 years with >=1vertebral fracture. We hypothesize that greater fear of falling is associated with lower exercise self-efficacy because of high er risk perception and negative outco…	Ponzano M.; Templeton J.; Giangregorio L.; Gibbs J.; Adachi J.; Khan A.; Prasad S.; Ashe M.; Kendler D.; McArthur C.; Papaioannou A.; Thabane L.	Greater fear of falling is associated with lower exercise self-efficacy in older women with vertebral fractures.
556	Background: Fear of falling (FoF) is common in older people with a history of falls and increases the risk of future falls. It is postulated that individuals with FoF may lose the balance control in response to threatening situations due to psycho-emotional responses to a previous event. Little is known of how FoF influences postural control in older people. Aim(s): To compare the influence of ag…	Mat S.; Ng C.T.; Tan M.P.	Individuals aged 65-69 years have poorer postural control related to fear of falling than individuals aged 70-74 years.	10.1093/ageing/afz164.91
557	1. Introduction Developments in the field of health and technology have led to an increase in the expected life expectancy and an increase in the elderly population. It is predicted that the population will increase from 550 million to 973 million during the years 2000-2030 [1]. Increased age is the biggest risk factor for functional disabilities. Together with the aging process, changes related …	Kurtaran M.; Akgul H.; Kaya H.; Yildiz U.; Tuna H.	The relationship between foot function balance and fear of falling in the elderly: a pilot study.	10.1016/j.gaitpost.2019.07.225
558	Purpose : Both vision impairment and FOF can be risk factors for falls in older adults. Beyond simply asking a patient "Are you afraid of falling", it is informative to ask about the degree of FOF in various situations, such as walking indoors vs. outdoors. Self-report data were analyzed here to determine the situations most likely to evoke FOF in older adults with AMD. Methods : Inclusion criter…	Barnes C.S.	Features of fear of falling (FOF) and balance self-efficacy in men and women with agerelated macular degeneration (AMD).
559	Purpose: Individuals with glaucoma are more likely to experience a fall than those normally sighted. Falls may lead to secondary effects, including increased fear of falling and physical activity restriction. Here, we assessed change in fear of falling or physical activity over a one-year period in glaucoma patients who fell vs. those who did not fall over this period. Method(s): Participants rec…	Chapagain S.; Mihailovic A.; Friedman D.S.; West S.K.; Ramulu P.Y.	Fall-related change in fear of falling and physical activity in persons with glaucoma.
560	Background: Frailty is a geriatric syndrome characterized by an increased vulnerability to adverse outcomes including disability, hospitalization, and death. Self-efficacy plays an important role in mitigating the onset of frailty and depression in older adults, which is categorized as both mental and physical frailty. Self-reported questionnaires such as the Falls Efficacy Scale-International (F…	Sween A.; Hindosh Z.; Tirambulo C.G.; Mills C.S.; Stipho F.; Ehsani H.; Mohler J.; Toosizadeh N.	ASSESSING THE ASSOCIATION OF FEAR OF FALLING AND DEPRESSION IN OLDER ADULTS.	10.1016/j.jalz.2019.06.1198
562	Objectives: Balance disturbance is common among the elderly, and falling is a feared complication of dizziness and unsteadiness. The aim of this study is to investigate dizziness and its association with falls and walking speed and fear of falling among 79-year-olds, including sex differences. Additional aims include establishing presence of dizziness, falls, and intake of medications. Method(s):…	Lindell E.; Johansson M.; Karlsson T.; Kollen L.; Skoog I.; Finizia C.	Dizziness, unsteadiness, and walking speed and fear of falling.	10.1177/0194599819858142
563	Introduction: Studies have shown lower rates of falls and FOF in older men than in older women. Many studies have shown that vision loss, including that due to AMD, increases the risk for falls and for FOF in older adults. AMD is a prevalent cause of vision loss, but the question remains whether the rates of falls and, particularly, FOF differ between men and women with AMD. We used self-report d…	Barnes C.S.; Hall C.D.	Similarity in rates of falls and fear of falling (FOF) between groups of older men and women with agerelated macular degeneration (AMD).	10.1093/ageing/afz059.04
564	Introduction: According to WHO, one third of patients aged >=65 fall every year. Those falls account for 25% of all geriatric emergency department (ED) visits. Fear of falling (FOF) is common in older patients who sustained a fall and is associated with a decline in mobility and health issues for patients.We hypothesized that there is an association between FOF and return to ED (RTED) and future …	Lanoue M.; Sirois M.; Worster A.; Perry J.; Lee J.; Daoust R.; Hegg S.; Carmichael P.; Emond M.	Influence of fear of falling on return to emergency department and further falls in community-dwelling elderly presenting for minor trauma.	10.1017/cem.2019.54
565	PURPOSE/HYPOTHESIS: Research shows that balance, power, body composition, and endurance are negatively affected in persons with Chronic Obstructive Pulmonary Disorder (COPD). Little research has been done to investigate differences in quality of life, functional tasks, and balance/fear of falling measured both objectively and subjectively. The purpose of the current study was to assess the differ…	Wilson A.; Munoz M.J.; Manhard C.; Balilionis G.; Vallabhajosula S.; Bailey S.	Persons with copd have greater fear of falling and lesser endurance in spite of similar lower extremity fat free mass as healthy controls.	10.1097/CPT.0000000000000105
567	Background: Cognitive impairment affects many people with Parkinson's (PwP) and falling is also common. Falls can lead to a fear of falling (FOF) among PwP and high caregiver burden among their close relatives, both of which can be detrimental to an individual's quality of life. The aim of this study was to examine whether FOF among PwP and caregiver burden in their relatives are affected by cogn…	Boswell A.; Ibrahim K.; Owen C.L.; Roberts H.C.	Are fear of falling and caregiver burden associated with cognitive impairment among people with Parkinson's disease?.	10.1093/ageing/afy205.03
568	Introduction: This study was conducted to investigate the fear of falling and admissions related to falls, also the associated factors with each of them among elderly patients who are admitted to the emergency department. Material(s) and Method(s): The population of this study consisted of patients aged 65 years and over who were admitted to the emergency department in August 2015. The measuremen…	Savas S.; Yenal S.; Akcicek F.	Factors related to falls and the fear of falling among elderly patients admitted to the emergency department.	10.31086/tjgeri.2020.125
569	Background: Certain medications place older adults at higher risk for experiencing falls. This is a modifiable risk factor that may be managed by community pharmacists, but requires prescriber acceptance of recommendations. Previous studies indicate that prescriber acceptance of pharmacist recommendations may be impacted by patient-reported concerns. Objective(s): To examine the relationship betw…	Brown T.; Robinson J.M.; Renfro C.P.; Blalock S.J.; Ferreri S.	Analysis of the relationship between patients' fear of falling and prescriber acceptance of community pharmacists' recommendations.	10.1080/2331205X.2019.1615719
570	Aim: The aim of the present study was to identify general psychological factors related to fear of falling. Method(s): Data drawn from national probability sampling of the German population aged >=40 years were used (German Aging Survey; n = 7779). The fear of falling and the psychological factors of loneliness, life satisfaction, positive affect, negative affect, optimism, self-efficacy, self-es…	Hajek A.; Bock J.-O.; Konig H.-H.	Psychological correlates of fear of falling: Findings from the German Aging Survey.	10.1111/ggi.13190
571	Background: Although aging is not a disease, a vast portion of the geriatric population all over the world has to deal with various types of cardiovascular diseases such as hypertension (HTN). The current investigation was designed to evaluate the factors involved in fear of falling (FOF) in the elderly population with HTN in Tehran, Iran. Method(s): The current descriptive-correlative investigat…	Kakhki A.D.; Kouchaki L.; Bayat Z.S.	Fear of falling and related factors among older adults with hypertension in Tehran, Iran.
572	Background/Aim. After a fall, the elderly can develop a fear of falling which can be more frequent and more serious problem than the fall itself because it represents the main factor limiting an older person in his/her everyday functioning. The aim of this study was to identify and examine, in a more detailed way, risk factors for developing fear of falling triggered by the history of their falls…	Ivanovic S.; Trgovcevic S.	Risk factors for developing fear of falling in the elderly in Serbia.	10.2298/VSP160620369I
573	Objectives: This study aims to compare fall history and fear of falling (FOF) in patients with rheumatoid arthritis (RA) and healthy controls and to evaluate associated factors for fall risk and FOF in patients with RA. Material(s) and Method(s): Between March 2016 and July 2016, a total of 120 patients with RA and 60 age- and sex-matched healthy volunteers were included in the study. The presenc…	Akyol Y.; Ulus Y.; Tander B.; Tomak L.; Zahiroglu Y.; Bilgici A.; Kuru O.	Falls, fear of falling, and associated factors in ambulatory patients with rheumatoid arthritis: A comparative study with healthy controls.	10.5606/tftrd.2018.1687
574	Background: Parkinson's disease (PD) is a neurodegenerative movement disorder associated with gait and balance problems and a substantially increased risk of falling. Falls occur often during complex movements, such as turns. Both fear of falling (FOF) and previous falls are relevant risk factors for future falls. Based on recent studies indicating that lab-based and home assessment of similar mo…	Haertner L.; Elshehabi M.; Zaunbrecher L.; Pham M.H.; Maetzler C.; van Uem J.M.T.; Hobert M.A.; Hucker S.; Nussbaum S.; Berg D.; Liepelt-Scarfone I.; Maetzler W.	Effect of fear of falling on turning performance in Parkinson's disease in the lab and at home.	10.3389/fnagi.2018.00078
578	Purpose : Falls and fall-related outcomes are associated with high rates of morbidity and mortality and result in large healthcare expenditures among older adults. The purpose of this study was to determine prevalence estimates of fall-related outcomes among older adults with vision impairment (VI) in the United States. Epidemiological data are important to inform the development of appropriate p…	Ehrlich J.R.; Granger A.; Bissen K.; Hassan S.E.; Stagg B.C.	High prevalence of falls, fear of falling and impaired balance in older adults with vision impairment.
580	Objectives: Falls are a major cause of injury-related deaths or permanent loss of independence. Falls have psychological and socio-economic consequences rendering Fear of Falling (FoF) a common health problem. FoF is related to activity restriction and inherently associated with increased risk of falling. To prevent secondary falls and fractures, a tailored intervention was implemented in our hos…	Van Der Vet P.C.R.; Kusen J.Q.; Rohner-Spengler M.; Schmid L.; Babst R.T.; Henzen Ch.; Link B.C.; Beeres F.J.P.	Fear of falling (FoF), recurrence of falls and quality of life (QoL) in elderly patients with a fragility. Fracture - An observational study.
581	Background: Vertebral fractures (VFs) are common and one of the most serious outcomes of osteoporosis.VFs can be graded as mild,moderate or severe based on a quantitative morphometric (QM) approach. No prospective studies have investigated the association between severity of VF and future fear of falling and confidence. Method(s): This study is a prospective analysis of 700 women from a mixed com…	Al-Sari U.; Tobias J.; Clark E.	The association between severity of vertebral fracture and future fear of falling and confidence.	10.1007/s00198-018-4738-8
582	Objective: To evaluate FOF among urban mid-age healthy adults, associated risks factors, and the impact upon gait and balance performance in this population. Background(s): Fear of falling (FOF) harms gait and leads to falls in older age adults (>65yr). It is unknown the incidence and eventual impacts of FOF on gait and balance in mid-aged adults (40-65 years) and how physical activity prevents F…	Rocha M.S.; Barbosa J.; Freitas J.L.; Godinho F.	Fear of falling among urban, community-dwelling mid-aged healthy adults.	10.1002/mds.27434
583	Background: Vertebral fractures (VFs) are common and one of the most adverse outcomes of osteoporosis. We have previously shown that people with VF have reduced physical activity (PA). The higher risk of falls in this group, which we have also observed, may indirectly contribute to their lower PA levels through fear of falling, which is expected to affect participation in a wide range of activiti…	Al-Sari U.; Tobias J.H.; Clark E.M.	Estimation of fear of falling and confidence in patients with vertebral fractures: A five-year prospective study based on a cohort of older women.	10.1093/rheumatology/key075.329
584	Objective: The objective of this study is to analyze whether prescribers are more likely to implement community pharmacists' recommendations for older adults who report a fear of falling compared to those who have not. Falls are the leading cause of fatal and non-fatal injury in the United States and certain medications place older adults at higher risk for experiencing a fall. Community pharmaci…	Brown T.; Ferreri S.; Blalock S.; Robinson J.; Renfro C.	Assessment of patients' fear of falling on prescriber acceptance of pharmacists' recommendations.	10.1016/j.japh.2018.04.004
585	Background and Aims: Phobic anxiety is common after mild stroke and TIA patients (Chun et al. 2017). Agoraphobia accounted for the majority of phobic disorders in our recent prospective cohort. Fear of falling (FoF) may contribute to agoraphobia post-stroke/TIA, with or without the presence of mobility problems. FoF can lead to actual falls, muscle deconditioning and impaired functioning. We aim …	Chun H.Y.Y.; Whiteley W.; Dennis M.; Mead G.; Carson A.	Fear of falling is independently associated with agoraphobia after mild stroke and transient ischaemic attack.	10.1177/2396987318770127
586	Background: Fear of falling has been reported in various societies for different reasons and affects the quality of life of older adults. The present study was conducted to determine the level of fear of falling and related factors in older adults in the city of Kashan in 2017. Material(s) and Method(s): In this cross-sectional study, 414 older adults living in the city of Kashan, in 2017, were s…	Taghadosi M.; Motaharian E.; Gilasi H.	Fear of falling and related factors in older adults in the City of Kashan in 2017.	10.4103/atr.atr_27_18
587	Objectives: The aim of this study was to analyze the strength of lower limb muscles, adjusted for potential modulating effects of physical activity, as a predictor of postural stability and the fear of falling (FoF) in older women and men. Materials and Methods. The study included 113 physically active and inactive persons older than 60 years (73.35 +/- 7.05 years). The strength of 4 groups of lo…	Sadowska D.; Osinski W.; Gumny M.	Muscle strength of lower limbs as a predictor of postural stability and fear of falling in physically active and inactive older men and women.	10.1097/TGR.0000000000000181
588	The aging process brings changes to one's body balance and may trigger a fear of falling. The aim of this study was to compare and verify correlation between different methods that assess body balance among elderly individuals who exercise, according to different levels of fear of falling. The sample was composed of 186 individuals (68.28+/-6.years) who exercise. Balance assessment used Timed Up …	Hauser E.; da Silva L.L.; de Paiva P.B.; de Souza A.C.S.; Cardoso F.L.; Mazo G.Z.	Balance in seniors who exercise, considering different levels of fear of falling.	10.4025/actascihealthsci.v39i1.32302
589	The aim of the study was to analyze postural stability, walking speed and fear of falling in patients with diabetic polyneuropathy (DPN) in order to determine the risk factors for falls, as well as the effect of DPN characteristics as additional factors. A sample of 48 patients with type 2 diabetes and DPN were enrolled in this non-randomized observational study. The patients were divided into tw…	Bokan-Mirkovic V.; Skaric-Karanikic Z.; Nejkov S.; Vukovic M.; Cirovic D.	Diabetic polyneuropathy and risk of falls: Fear of falling and other factors.	10.20471/acc.2017.56.04.20
590	Background/Objectives: This study analyzed the correlations between the FES and fall risk assessment tools in the frail elderly. Method(s): This study was conducted with 44 female elderly residing in the nursing facility in Y city, Korea. Subjects conducted fall risk assessment tools such as 10 meter walk test (10MWT), functional reach test (FRT), short form berg balance scale (SFBBS) and timed u…	Lee Y.-S.; Kim S.-G.	Correlation between the fear of falling and fall risk assessment tools in the community-dwelling frail elderly in Korea.	10.24816/jcgg.2017.v8i4.04
591	Background and Aims: Diabetes mellitus (DM) is a chronic metabolic disease which is deterioration of carbohydrate, fat and protein metabolisms due to lack of insulin secretion or decreased insulin sensitivity of tissues and requires continuous medical care. Patients withDMfall more than their peers. The factors that increase the risk of falls are previous falling tale, decreased lower extremity f…	Kiloatar H.; Ixsintaxs Arik M.; Onbasxi K.; Akkan H.	Investigation on the effects of fear of falling on time-distance parameters of gait in elderly with type 2 diabetes mellitus.	10.1089/dia.2017.2525.abstracts
592	Introduction: Worry about falling can lead to fear of falls and loss of quality of life, fear of carrying out activities of daily living and suffering falls. Objective(s): Is evaluate the concern about falling by elderly practicing physical exercise, considering the age of the elderly people. Method(s): Elderly exercise students of both sexes, who answered the Falls Efficacy Scale (FES-I), were t…	Freiry A.M.; Soares R.S.; Bonatto A.S.; Goncalves A.K.; Teixeira A.R.; Lessa A.H.; Olchik M.R.	Fear of falling among older people practicing physical exercise-age analysis.
593	Background Fear of falling is common in older people and is associated with activity restriction and subsequent functional decline. A study of older Italians found that those with lower mastery (ie, the sense of control individuals feel over their own lives) had greater fear of falling than those with higher mastery. This association was independent of their physical capabilities, suggesting that…	Harkness F.; Blodgett J.M.; Stafford M.; Cooper R.	Mastery and fear of falling in a UK sample of older people: Cross-sectional findings in a birth cohort study.
594	INTRODUCTION. Whilst impairments in strength and physical functioning are common for survivors of critical illness [1], no studies have examined whether these individuals have a heightened falls risk. OBJECTIVES. In survivors of critical illness to explore: 1) falls risk and fear of falling over the first six months post discharge; and 2) the prevalence, time to first fall and severity of falls; …	Parry S.M.; Denehy L.; Puthucheary Z.A.; Morris P.E.	A pilot exploratory study to understand the prevalence, risk and fear of falling in individuals following critical illness.	10.1186/s40635-017-0151-4
595	Introduction: Fear of falling (FOF) is common in elderly patients with syncope or falls. The aim of this study is to investigate which factors are associated with FOF. Method(s): We evaluated FOF in patients aged >=65 years, who expe-rienced at least one syncope or fall. Main outcomes were the use of psychotropic medication, functional activity, and the prevalence of psychiatric symptoms. Result(…	Walgers J.J.; De Ruiter S.C.; Germans T.; Kat M.G.; Ruiter J.H.; Jansen R.W.M.M.	Fear of falling, functional activity, and psychotropic medications in elderly patients with syncope or falls.
596	Introduction: Falls and fear of falling (FoF) are both independent risk factors for losing mobility or independency in an aging population. To date, there is no data if FoF activates stress systems and stimulates inflammation fostering further health declines. Therefore, our goal was to test whether FoF was related with inflammation. Method and results: In the FORMoSA study, community-dwelling wo…	Freiberger E.; Kob R.; Kemmler W.; Sieber C.; Rohleder N.	Fear of falling and low-grade inflammation in sarcopenic obese older women.
597	Objectives: Walking is an important physiological process that requires coordination of motor, sensory and central nervous systems. Although evidence suggests that walking speed is associated with balance and fear of falling in older adults, their relationship with walking endurance is not yet known. Therefore, the aim was to investigate the relationship between walking endurance, walking speed, …	Kahraman T.; Cekok K.; Ugut B.O.; Keskinoglu P.; Genc A.	The association between the walking endurance, walking speed, balance, and fear of falling in older adults.
598	Introduction: As the US population ages, aging related health is becoming increasingly relevant. In particular, 1/3 of US older adults over the age of 65 experience a fall each year. Evidence demonstrates the psychological and physical implications of falling, including morbidity and early nursing home placement, as well as increased risk of future falls. Previous studies have confirmed that dist…	Full K.M.; Stone K.L.; Godbole S.; Crist K.; Kerr J.	Sleep disturbances and fear of falling in oldest adults living in retirement community campus settings.
600	Background: Orthostatic hypotension (OH) is a concern in the elderly because the condition is associated with an increased incidence of falls and some patients may severely limit their movement and activity because of high anxiety resulting from previous falls. Neurogenic OH (nOH) results from autonomic failure in which there is an inadequate noradrenergic response to postural change. Droxidopa i…	Hewitt L.; Isaacson S.; Francois C.; Peng G.; Rowse G.	Effect of droxidopa on fear of falling.	10.1111/imj.13426
602	Background This cross-sectional study was conducted to examine prevalence of fear of falling and their association with measures of health conditions, functional impairment and activities of daily living. Methods The data were collected from 386 Thai community-dwelling adults aged 60 or older during July-December 2010. Fear of falling was measured with a single-item instrument. Participants were …	Thiamwong L.; Suwanno J.	Fear of Falling and Related Factors in a Community-based Study of People 60 Years and Older in Thailand.	10.1016/j.ijge.2016.06.003
603	Falls pose an important problem for older adults. Balance training is one of the main prevention strategies, but there is a lack of objective measurement methods that would allow the effectiveness of the treatments employed to be assessed. This study aimed to analyse the relationship between posturographic parameters and risk factors associated with falling, including the fear of falling (FoF). F…	Duenas L.; Balasch i Bernat M.; Mena del Horno S.; Aguilar-Rodriguez M.; Alcantara E.	Development of predictive models for the estimation of the probability of suffering fear of falling and other fall risk factors based on posturography parameters in community-dwelling older adults.	10.1016/j.ergon.2016.05.009
604	People with Parkinson's disease (PwP) report greater fear of falling (FOF) and demonstrate poorer dual-task performance than healthy age-matched controls. The aim of this study was to assess the association between FOF and dual-task performance in PwP. 31 PwP participated (17 male, 14 female) with mild to severe disease severity (Hoehn and Yahr Stages I:8, II:4, III:13 and IV:6) and mean age of 6…	O'Connell E.; Guidon M.	Fear of falling and dual-task performance in people with Parkinson's disease.	10.3109/21679169.2016.1156156
606	Objectives: Declining physical fitness, increased falling risk and fear of falling (FOF) can be observed in elderly people over aged 65. In the last stages of life, these situations are important in terms of morbidity, mortality and economic costs. The aim of this study was to examine the relationship between health-related physical fitness and falling risk, FOF in healthy elderly fallers and non…	Duray M.; Genc A.	The relationship between health-related physical fitness, balance and fear of falling in healthy elderly fallers and non-fallers.
607	Objective: To analyze the association between the Fear of Falling (FoF) Syndrome and Balance with different Posturography tests. Method(s): 182 participants older than 65 years, with a history of previous falls from the FISTAC Study underwent posturography with the following tests: Balance tests, Limits of stability, Rhythmic change of weight, Stand up from a chair, Tandem walk, Fast turn, and Ob…	Huedo I.; Lopez-Utiel M.; Martinez-Reig M.; Lozoya S.; Esbri M.; Abizanda P.	Posturography and Fear of Falling Syndrome: FISTAC study.
609	Aim: To assess relationship between fear of falling and risk factors for falling. Patients and method: prospective and observational study of 62 patients (72.6% women); mean age 81.5 +/- 7.9 years, admitted in an intermediate care unit. The following risk factors for falling were registered: orthostatic hypotension, intake benzodiazepines, visual and hearing impairment, delirium and depression. F…	Roqueta C.; Arnau-Barres I.; Ronquillo N.; Martin M.; Vazquez O.; Miralles R.	Risk factors for falling, benzodiazepines and fear of falling: Is there any relationship?.
610	Objectives: This study aims to evaluate balance performance and fear of falling (FOF) in older people with and without diabetes mellitus (DM) and the parameters affecting balance and FOF in older patients with DM. Patients and Methods: Between 2013 June - 2014 April, a total of 100 patients with DM (37 males, 63 females; mean age 66.8+/-4.3 years; range 60 to 83 years) and 101 non-diabetic elderl…	Tander B.; Atmaca A.; Ulus Y.; Tura C.; Akyol Y.; Kuru O.	Balance performance and fear of falling in older patients with diabetics: A comparative study with non-diabetic elderly.	10.5606/tftrd.2016.77861
611	Introduction: The Frailty Syndrome is not synonymous with disability, but may be a precursor of etiological and physiological dysfunction, which affects mobility before causing reduced functional capacity, explaining conditions of weakness, weight loss, and abnormal gait. Study design: This is an analytical, observational, cross-sectional study. Objective(s): To verify the association of handgrip…	Silveira T.; Pegorari M.S.; De Castro S.S.; Ruas G.; Novais-Shimano S.G.; Patrizzi L.J.	Association of falls, fear of falling, handgrip strength and gait speed with frailty levels in the community elderly.	10.11606/issn.2176-7262.v48i6p549-556
612	Our study aimed to determine the level of fear of falling in elderly nursing home residents. The research population consisted of all the elderly residents of Manisa Municipal Nursing Home between November 2011 and February 2012. The 76 elderly people who agreed to participate were included in the study. A demographics formand the Tinetti Falls Efficacy Scale were used in data collection. The sta…	Tavsanli N.G.; Turkmen S.N.	Fear of falling in elderly people living in a nursing home-perspective from Manisa.
615	The purpose of this study was to compare the test-retest reliability of a wide variety of center-of-pressure (CoP) based postural sway measures and their ability to detect the differences between the young and older groups (age comparison), between the older low- and high-fear of falling groups (fear of falling comparison), and between the older non-faller and faller groups (fall history comparis…	Qiu H.; Xiong S.	Center-of-pressure based postural sway measures: Reliability and ability to distinguish between age, fear of falling and fall history.	10.1016/j.ergon.2015.02.004
616	Elderly hypertension (HTN) patients often refuse medication intensification due to concerns about falling. While fear of falling (FoF) is present in up to 25% of community dwelling elderly, little is known about it in HTN. We present baseline data from the Systolic Blood Pressure Intervention Trial (SPRINT) to describe the extent of FoF in HTN patients and determine whether low BP and anti-HTN me…	Berlowitz D.; Breaux-Shropshire T.; Foy C.; Gren L.; Kazis L.; Lerner A.; Newman J.; Powell J.; Wadley V.; Williams J.	Hypertension and fear of falling: Results from SPRINT.
618	Background: The feet are a common region of pathology in rheumatoid arthritis (RA). The outcome of foot pathology is often poor physical functioning due to both structural and functional impairments [1]. Many people with RA suffer from reduced participation in activities of daily living and disability [2]. Additional outcomes that can be caused by the impairments and reduced physical functioning …	Rome K.; Morpeth T.; Frecklington M.	Fear of falling and foot pain, impairment and disability in people with rheumatoid arthritis: An exploratory study.	10.1136/annrheumdis-2015-eular.1057
619	Background: Falls are an increasing health problem and are more frequent in females. Beliefs and behaviour are known to influence the health status. Objective(s): To evaluate the influence of beliefs on health-related quality of life (HRQL) in women aged >=65 years who had suffered falls in the previous 6 months. Method(s): Observational study. Sociodemographic and clinical variables were collect…	Nunez E.; Sastre S.; Lozano L.; Garcia-Cardo A.; Salo S.; Segur J.M.; Sapena N.; Segura V.; Montanana J.; Alemany X.; Moreno J.; Nunez M.	Health-related quality of life in the elderly suffering falls: The influence of beliefs on health and the fear of falling.	10.1136/annrheumdis-2015-eular.2998
620	Background: Falls in older adults are the leading cause of fatal and non-fatal injuries (CDC, 2013). Fear of falling (FOF) is more common among those who have previously fallen (Scheffer et al., 2008) and in those with MCI (Borges et al., 2014), yet few studies have investigated resulting consequences in a community-dwelling sample. Method(s): The Southcoast Cognitive Aging Study (SCAS), a cross-…	Revell A.J.; Iuchno C.W.; Campbell R.C.; Vertentes C.P.; Nelson C.L.	Fear of falling associated with depression, high-risk medications, and declines in word list memory.
622	Background: Fear of falling (FOF) is a major concern for older adults internationally. Studies examining physical performance and falls efficacy in African-American and Hispanic elders remain limited. Purpose(s): The aims of this study were to: (1) Examine the relationship between physical performance measures and fear of falling; and (2) Explore FOF as a predictive determinant of physical perfor…	Newton R.; Adkins T.; Fernandez J.; De Leon G.; Klima D.	Fear of falling in hispanic and African-American older adults.	10.1016/j.physio.2015.03.1972
623	Background: Decreased stability of gait in patients with osteoarthritis of the knee (knee OA) is associated with fear of falling (FoF). Despite the high prevalence of FoF in patients with knee OA, few studies have investigated FoF in this individual. Foot dysfunction is one risk factor for falling among older adults. Pronation deformity of the foot is more prevalent in patients with knee OA than …	Kobayashi E.; Matsumoto H.; Hagino H.	The association between fear of falling and foot dysfunction among patients with osteoarthritis of the knee.	10.1016/j.physio.2015.03.3643
624	Background: Falls among the elderly often result in injuries that force them to become bedridden, and preventing falls is thus an important issue. Among the many fall-related factors have been identified, fear of falling (FoF) is considered a powerful psychological influence that has been suggested to be a key risk factor of falling itself. Although several studies have shown a relationship betwe…	Ishida T.; Ihira H.; Mizumoto A.; Makino K.; Shimizu K.; Shimada H.; Furuna T.	Relationship between fear of falling and cognitive function in community-dwelling elderly adults.	10.1016/j.physio.2015.03.3479
625	Background: Falls among the elderly are a global health concern. Rapid stepping in response to an external cue, which is necessary to avoid a fall because of a slip or trip, is often impaired in the elderly. Studies indicate that step execution tests can identify elderly individuals at risk for falls. However, while a force platform is considered the gold standard for assessing step execution, th…	Laufer Y.; Burstin A.; Brown R.; Korsensky O.; Hutzler Y.	Rapid stepping time on 'virtual' objects correlates with measures of balance and fear of falling in elderly individuals.	10.1016/j.physio.2015.03.349
626	Objective: To determine the relationship between functional status, risk and fear of falling in institutionalized older adults. Subjects and methods: This cross-sectional study was conducted on nursing home residents (Vilnius, Lithuania) aged 65 years and older. Exclusion criteria were musculoskeletal or nervous system diseases or conditions that restricted mobility. Functional status was evaluat…	Cernovas A.; Mastaviciute A.; Alekna V.; Tamulaitiene M.	Relationship between functional status, risk and fear of falling in institutionalized older adults.	10.1007/s00198-015-3068-3
628	The aim of this study is to determine the differences between falling and mobility among elderly people in different settings. This investigation included 41 elderly people living in a retirement village and 45 elderly people in community dwellings. Subjects were assessed in terms of mobility and activities of daily living, falling, and fear of falling. There were significant differences between …	Topuz S.; De Schepper J.; Ulger O.; Roosen P.	Do mobility and life setting affect falling and fear of falling in elderly people?.	10.1097/TGR.0000000000000031
630	Background: Preliminary evidence suggests that individuals with chronic obstructive pulmonary disease (COPD) may have an increased fear of falling (FOF). The potential associations between FOF, muscle strength, postural balance, physical activity and falls, are not clear in COPD. Aim(s): To compare FOF between individuals with COPD and healthy controls, determine the relationships between muscle …	Oliveira C.; Lee A.; McGinley J.; Irving L.; Denehy L.	Fear of falling and future falls in individuals with chronic obstructive pulmonary disease.
631	Introduction: Loss of balance limits the life of the elderly people as it is related to falls. The balance is maintained by the following four systems: vestibular, visual, and proprioception whose information is organized by the central nervous system. The oldestold present the highest prevalence of falls and are least studied. Objective(s): This study aims to study the body balance mechanisms, r…	Soldera C.L.C.; Bos A.J.G.	Body balance maintenance systems, risk of falls and fear of falling in elderly and oldestold.	10.1055/s00341388964
632	Introduction: The balance is a result of the harmonious interaction of various systems of the body. Objective(s): To investigate the correlation between fear of falling, balance, and gait in middleaged adults and seniors. Method(s): For the evaluation of individuals, the instrument Falls Efficacy Scale (FESIBRAZIL) was used, consisting of questions about the concern with the possibility of fallin…	Teixeira A.R.; Goncalves A.K.; Griebler E.M.; Flores L.S.; Benin L.; Olchik M.R.	Balance, gait, falls, and fear of falling in middleaged adults and older.	10.1055/s00341388766
633	Introduction: FOF is highly prevalent in community-dwelling older adults and is associated with serious adverse outcomes such as functional decline, increased risk of falling and institutionalisation. Despite this growing public health concern, the relationship between FOF and health service utilisation has largely been ignored. The aim of this study was to explore the functional and economic ass…	Cronin M.; O'Regan C.M.; Kearney M.; Kenny R.A.	Functional and economic associations of fear of falling.
634	Fear of falling (FOF) is an important syndrome affecting older adults, with prevalence rates in the community ranging from 20.8% to 85.4%. Only two US studies have reported prevalence of FOF in nationally-representative populations and both examined FOF only in those aged >=65 years. To date there is no nationallyrepresentative study looking at the prevalence of FOF in younger (<65 years) as well…	Cronin M.; O'Regan C.M.; O'Donoghue O.; Kearney M.; Kenny R.A.	Prevalence of fear of falling in older Irish adults.
635	Background: After a hip fracture physical activity and physical function are reduced and fear of falling (FoF) is common. Relations between these factors have not yet been studied in patients with a hip fracture. Objective(s): To examine relations between physical activity, physical function and FoF, and to identify associated factors for physical activity in elderly after a hip fracture. Design(…	Willems E.G.; Visschedijk J.; Van Balen R.; Achterberg W.P.	Physical activity, physical function and fear of falling after hip fracture.
636	Introduction: Known risk factors for fear of falling (FOF) include older age, female gender and a history of falls. Whether relationships exist between other physical, psychological and cognitive (risk) factors and FOF is less certain. A better understanding of the risk factors for FOF will inform future preventive measures. Method(s): A population-representative sample of 8,175 communitydwelling…	Cronin M.; O'Regan C.M.; O'Donoghue O.; Kearney M.; Kenny R.A.	Physical, psychological & cognitive risk factors for fear of falling.
637	Introduction: Fear of falling (FOF) is a major health problem among frail older persons. FOF in patients may also have major emotional consequences for caregivers. Measuring FOF may be difficult in patients with severe cognitive impairment. This study evaluates the diagnostic accuracy of a caregivers' report as screening instrument for FOF in frail older persons. Furthermore, it studies the emoti…	Faes M.C.; Schalk B.W.; Reelick M.F.; Goluke-Willemse G.A.; Esselink R.A.; Olde Rikkert M.G.M.	Patients' self-report and caregivers' perception of fear of falling in frail older patients with and without cognitive impairment.
638	Background: Social and physical isolation has been proven to be a highly debilitating factor in older community-dwelling adults in regards to the incidence of fear of falling. Few studies have focused on minority populations regarding prediction and prevention. The purpose of this study is to expand on prior research and examine longitudinally the incidence and predictors of fear of falling over …	Dierking L.	A longitudinal study of fear of falling in older Mexican Americans.	10.1111/jgs.12870
640	Ageing affects gait characteristics during walking under single- and dual-task conditions. Osteoporosis in elderly with fear of falling may further implicate gait alterations. The aims were to characterize spatiotemporal gait parameters, by comparing gait performance at comfortable speed to gait at maximal speed and while performing a dual task, respectively, and to investigate the relationship b…	Lofgren N.; Halvarsson A.; Stahle A.; Franzen E.	Gait characteristics in older women with osteoporosis and fear of falling.	10.3109/21679169.2013.827238
641	This study classified 1122 community-dwelling elderly Japanese individuals into four groups based on high fall risk symptoms of physical function and fear of falling, and clarified their characteristics of the prevalence rate of falling and competence level for activities of daily living (ADL). Fall risk was assessed by Demura's fall risk assessment, and participants were classified by the presen…	Demura S.; Sato S.; Mitsumori A.; Sato T.	Fall risk characteristics among the community-dwelling elderly with high-risk symptoms in physical function and fear of falling factors.
642	Aims: To investigate the frequency and consequences of falls in a group of adults with cerebral palsy (CP) and explore relationships between falls, falls risk, balance and fear of falling. In addition, this study will compare falls risk factors in those reporting falls and those not reporting falls. Method(s): Twenty-five ambulant community dwelling adults with CP (mean age 41 +/- 9.3 years) part…	Morgan P.E.; McGinley J.L.	Falls, fear of falling and falls risk in adults with cerebral palsy: A pilot observational study.	10.3109/21679169.2013.795241
643	Purpose:To describe the associations between fear of falling, activity restriction, self-reported physical function and visual impairment among older adults with glaucoma. Method(s):This cross-sectional study included 98 community-dwelling older adults (mean age 74 +/- 6 years; 60% male) with a range of visual impairment from glaucoma. Vision assessment included tests of binocular high-contrast v…	Black A.; Wood J.	Fear of falling, activity restriction and self-reported physical function among older adults with glaucoma.
645	Background The risk of falls may be higher in people with RA due to muscle weakness, impaired mobility and balance, pain and joint abnormalities however there are few studies that have investigated the contribution of disease related factors alongside other potential risk factors in people with RA. In addition, Fear of falling is not limited to older people but may affect adults of all ages with …	Stanmore E.K.; Oldham J.; Skelton D.A.; O'Neill T.; Todd C.	Falls, fear of falling and risk factors in adults with rheumatoid arthritis: A prospective study.	10.1136/annrheumdis-2013-eular.435
646	Introduction: Studies in elderly populations suggest a relationship between obesity, activity restriction and activity participation (Simoes et al 2006; Brach et al 2004). However there is limited information on activity restrictions in younger obese adults. One possible reason for activity restrictions could be fear of falling. In elderly populations, fear of falling is associated with restricte…	Rosic G.; Dey P.; Milston A.; Richards J.	Fear of falling: The effects on activity participation in younger overweight women.
647	BACKGROUND: Cardiac rehabilitation (CR) is a multifaceted intervention that includes exercise, education, and counseling. Cardiac patients may be at risk of falling due to their older age, chronic comorbid conditions, and having recently undergone an intervention. Previous falls and a fear of falling may inhibit patients' physical activity (PA) levels. The purpose of this study was to examine fal…	Shanmugasegaram S.; Khan S.N.; Oh P.; Thomas S.G.	Falls, fear of falling, and physical activity 2-6 years after cardiac rehabilitation.	10.1016/j.cjca.2013.07.556
648	Introduction.- Many factors are related to poor outcomes after a hip fracture, including age, gender, marital status, living situation, pre-morbid activities of daily living (ADL), physical performance and cognition. In addition, psychological factors, such as fear of falling (FoF), are associated with these unwanted outcomes. The present study aims to identify predictive factors for FoF and deve…	Visschedijk J.; Caljouw M.; Van Balen R.; Achterberg W.	Predictive factors for fear of falling after hip fracture.	10.1016/j.eurger.2013.07.350
650	Background: While the prevalence of falls in Latin American elders tend to be lower compared to elders from other regions; however, the prevalence of fear of falling may be higher. The objectives were to determine the prevalence of falls and fear of falling, and identify factors associated with falls among older adults. Method(s): A population-based cross-sectional study with a single- stage clus…	Ocampo-Chaparro J.M.; Zapata-Ossa H.J.; Cubides-Munevar A.M.; Curcio C.L.; Villegas J.D.; Reyes-Ortiz C.A.	Falls and fear of falling among older adults residing in cali, colombia.	10.1111/jgs.12263
652	Objective: The purpose of this study was to determine the prevalence of fear of falling and to compare mobility, balance, risk of falls, muscle function among elderly women with low BMD who reported or denied fear of falling. Material(s) and Method(s): The 83 community-dwelling elderly women with low BMD (T-score<-1.0 SD) were divided into two groups:G1 (63 elderly who reported fear of falling) a…	Garcia P.A.; De Almeida N.C.; Da Silva Rocha A.S.; Silva D.B.B.; Reis R.L.; Dias R.C.; Dias J.M.D.	Functional capacity and fear of falling in elderly with low bone density.	10.1007/s00198-013-2312-y
653	Objective: The objective of this study was to investigate the difference of physical ability depending on the presence or a sence of confidence in motor function (CIMF) and fear of falling (FOF) in independently living community-dwelling old adults. Method(s): Participants in this study were 368 community-dwelling older adults (mean age+/-SD, 72.2+/-5.7 years) without i strumental activity of dai…	Sakurai R.; Fujiwara Y.; Yasunaga M.; Nonaka K.; Suzuki H.; Oba H.; Fukaya T.; Watanabe S.; Shinkai S.	Association of confidence in motor function and fear of falling with physical ability in community-dwelling older people.	10.3143/geriatrics.50.369
654	The present study aimed to examine the contribution of gait impairment, postural stability and muscle weakness to the level of fear of falling in people with Parkinson's disease (PD). Fifty-seven community-dwelling individuals with PD completed the study. Fear of falling was assessed by the Activities-specific Balance Confidence (ABC) scale. Postural stability and gait difficulty were determined …	Mak M.K.Y.; Pang M.Y.C.; Mok V.	Gait difficulty, postural instability, and muscle weakness are associated with fear of falling in people with Parkinson's disease.	10.1155/2012/901721
656	Introduction: Falls are a major cause of disability in older age and fear of falling (FOF) may limit physical activity. Associations between falls (including recurrent falls and falls requiring medical attention), fear of falling and objectively measured physical activity (PA) has been little studied, particularly in community-dwelling older adults. Method(s): Men participating in a prospective, …	Jefferis B.; Iliffe S.; Kerse N.; Kendrick D.; Trost S.; Lennon L.; Ash S.; Wannamethee G.; Morris R.; Whincup P.	How is objectively measured physical activity associated with recurrent falls and fear of falling in older community dwelling men?.	10.1016/j.jsams.2012.11.116
657	Introduction.- Fear of falling (FOF) is common in older adults and is associated with reduced mobility. Poor vision is associated with both FOF and mobility impairment. This study examined if vision moderates the relationship between FOF and mobility. Methods.- A nationally representative sample of community dwelling adults (50+ years) took part in wave 1 of The Irish Longitudinal Study on Ageing…	Donoghue O.; Ryan H.; Savva G.; Cronin H.; Kenny R.A.	Does vision moderate the relationship between fear of falling and functional mobility?.	10.1016/j.eurger.2012.07.367
658	Introduction.- Fear of falling (FoF) causes reduced confidence and lower quality of life in older people. Better understanding of its aetiology may lead to interventions for prevention and treatment. The Survey of Health, Ageing and Retirement in Europe (SHARE) is an ongoing longitudinal study of individuals aged>=50 years in 11 countries. Methods.- Using cross-sectional data from SHARE wave 2,we…	Ryg J.; Masud T.; Lindholm Eriksen M.; Vestergaard S.; Andersen-Ranberg K.	Fear of falling is associated with decreased grip strength, slower walking speed and inability to stand from chair without using arms in a large European ageing study.	10.1016/j.eurger.2012.07.366
659	Objective: This study aimed to investigate the incidence and consequences of falls in adults with cerebral palsy (CP). Furthermore, it aimed to explore the relationships between Gross Motor Function Classification System (GMFCS) level, falls, falls risk, balance, and fear of falling (falls efficacy). Design(s): Prospective observational study. Method(s): Twenty-five ambulant community dwelling ad…	Morgan P.; Mcginley J.	Falls, falls risk and fear of falling in adults with cerebral palsy.	10.1111/j.1469-8749.2012.04289.x
661	Objective: To analyze the clinical correlates associated with Fear of Falling (FoF) in patients with Parkinson's disease (PD). Background(s): Mobility is one of the most important factors for well-being and autonomy in old age. Impairments in mobility, falls and fear of falling has great impact on functioning in older people. Method(s): Longitudinal survey in patients with idiopathic PD. Gait spe…	Cubo E.; Perez Mariscal N.; Herrera N.	Fear of falling in Parkinson's disease.	10.1002/mds.25051
662	Background: Up to 40% of elders experience a fall at least annually, and of those who fall, up to 10% have a significant injury. Even when no injury occurs, older adults may develop fear of falling, resulting in self-imposed activity restriction, increasing the risk of falling. The present study explored the extent to which features of gait measured by computerized gait analysis system were corre…	McGough E.; Thompson H.J.; Le T.; Chaudhuri S.; Demiris G.	Exploring the relationship between computerized measures of gait and lower extremity function, balance and fear of falling.	10.1111/j.1532-5415.2012.04000.x
663	Although fear of falling (FOF) is common in people with Parkinson's disease (PD), there is a lack of research investigating potential predictors of FOF. This study explored the impact of motor, nonmotor, and demographic factors as well as complications of drug therapy on FOF among people with PD. Postal survey data (including the Falls Efficacy Scale, FES) from 154 nondemented people with PD were…	Nilsson M.H.; Hariz G.-M.; Iwarsson S.; Hagell P.	Walking ability is a major contributor to fear of falling in people with Parkinson's disease: Implications for rehabilitation.	10.1155/2012/713236
664	Aim: The purpose of this study was to examine factors related to fear of falling (FOF) in elderly adults who showed no reduced performance regarding independent instrumental activities of daily living (IADL). Method(s): A total of 119 elderly adults participated in the study (mean age, 75.7 +/-7.2 years, women, n = 60).We investigated the prevalence of FOF, anamnesis, medications, body pain, and …	Oya T.; Uchiyama Y.; Shimada H.; Makizako H.; Doi T.; Yoshida D.; Uemura K.; Suzuki T.	Factors associated with fear of falling among community-dwelling elderly adults without reduced performance in instrumental activities of daily living.	10.3143/geriatrics.49.457
665	Purpose: To examine the prevalence of falls, dizziness and fear of falling among older people (aged 60+), and assess the associations between falls, dizziness, fear of falling, health complaints and quality of life. Relevance: This study is important to highlight problem-specific factors in fall preventive interventions of older people. Participant(s): The sample was drawn from the Swedish Nation…	O Moller U.; Jakobsson U.	Prevalence and determinants of falls, dizziness, and fear of falling among older people.	10.1016/j.physio.2011.04.002
666	Purpose: Studies have shown that in older adults, fear of falling (FOF) is related to mobility and exercise. Some older adults who are fearful of falling report that they walk for exercise. Walking for exercise is associated with better mobility, but whether or not walking for exercise influences mobility in older adults who are fearful is not known. This study explores the influence of walking f…	Hornyak V.A.; Van Swearingen J.; Brach J.	Walking for exercise attenuates the association between fear of falling and mobility.	10.1111/j.1532-5415.2011.03416.x
668	Introduction.- Functional recovery requires a multidimensional approach. Patients often demonstrate Fear of Falling (FoF), which deals to a restriction on their activity, a worse quality of life, isolation and depression. The prevalence in elderly patients in the community is between 21% and 85%, with few studies in hospitalised patients. Objective.- To determine the prevalence of FoF in patients…	Santiago J.M.; Quintana X.; Sanchez P.	Fear of falling in a geriatric rehabilitation unit and its correlation with functional status.	10.1016/j.eurger.2011.06.002
669	Background: Fear of falling is a major health problem in the elderly, especially in those who fall repeatedly. Fear of falling has a great impact on individual's functioning and quality of life. Few studies have focused on the association between fear of falling and cognitive impairment. The aim of this study is to investigate the relationship between fear of falling and cognitive impairment. Met…	Van Der Meer A.; Koek H.L.; Verhaar H.J.J.; Schoon Y.; Scholzel-Dorenbos C.J.M.; Emmelot-Vonk M.H.	Relationship between cognition and fear of falling.	10.1016/j.jalz.2011.05.1057
672	Objectives.- This study aimed to explore cardiovascular fitness and functional mobility in elderly fallers and their relationship to fear of falling (FOF) and avoidance of activity. Methodology.- This correlational study recruited elderly fallers from a Falls clinic. Cardiovascular fitness was tested using the A strand-Ryhming Cycle ergometer test, following eligibility screening. Functional mobi…	Weir M.; Lane J.; Malley T.O.	An investigation of the relationships between cardiovascular fitness, functional mobility, fear of falling and avoidance of activity in a group of community-dwelling elderly fallers.	10.1016/j.eurger.2010.07.008
674	Introduction: Fear of falling (FOF) is a major health problem, interfering with mobility and performing activities of daily living, among the elderly living in communities. The aim of this study was to determine factors related to fear of falling. Material(s) and Method(s): Twenty-nine subjects (8 male and 21 female) aged 65 year or older were enrolled. Sociodemographic and falls related medical …	Kaya T.; Goksel Karatepe A.; Avci A.; Gunaydin R.	Fear of falling related factors in the community dwelling elderly.
676	People aged sixty-five years and older have an increased risk of falling. The consequences of falls may include bruising and abrasions to potentially more serious outcomes such as fractures. A colles fracture (CF) (fracture of distal radius of the forearm), is common among people aged fifty to seventy-five years of age, habitually results from a fall and is frequently an early predictor of osteop…	Fallon N.; Walsh J.B.; Casey M.C.	An investigation into the fear of falling amongst older people following a colles fracture.	10.1007/s00198-009-0923-0
677	The present study aimed to examine whether fear of falling (FoF) could independently predict recurrent falls in people with Parkinson's disease (PD). Seventy patients with PD completed the study. Thirty-two patients had fallen at least once in the previous 12 months. Most of patients with PD had moderate disease severity (Hoehn and Yahr stage III). FoF was assessed by the activities-specific bala…	Mak M.K.Y.; Pang M.Y.C.	Fear of falling is independently associated with recurrent falls in patients with Parkinson's disease: A 1-year prospective study.	10.1007/s00415-009-5184-5
678	The objective of this is to determine factors associated with falls in Japanese patients with rheumatoid arthritis (RA). Among the patients who participated in a single-institute-based prospective observational cohort study of patients with RA, namely, Institute of Rheumatology Rheumatoid Arthritis, 4,996 (male 765, female 4231, median age 60 years) responded to questions related to falls during …	Furuya T.; Yamagiwa K.; Ikai T.; Inoue E.; Taniguchi A.; Momohara S.; Yamanaka H.	Associated factors for falls and fear of falling in Japanese patients with rheumatoid arthritis.	10.1007/s10067-009-1229-5
680	Purpose: Qualitative data regarding stroke survivors' recovery experiences were used to describe factors important in the development of fear of falling (FoF) during the first 6 months after stroke. Method(s): Stroke survivors were interviewed 1 and 6 months after stroke to obtain data on their experiences related to stroke recovery trajectory. Analyses identified FoF as a naturally occurring par…	Schmid A.A.; Rittman M.	Fear of falling: An emerging issue after stroke.	10.1310/tsr1405-46
681	Although fear of falling is a common and serious problem among elderly people, little is known about the risk factors associated with fear of falling among frail elderly persons in Japan. To assess the fear of falling and investigate related factors, we conducted a study among 167 Japanese women aged 59 or older, who were receiving visiting nursing services. Fear of falling was measured by asking…	Takai K.; Honda S.; Ye Z.; Abe Y.; Takamura N.; Osaki M.; Kusano Y.; Takemoto T.-I.; Aoyagi K.	Fear of falling among community-dwelling elderly women receiving visiting nursing services in Japan.
682	Recent studies have revealed that fear of falling is common amongst older adults, especially those who are living in nursing homes, and that it occurs both in those who have experienced a fall and those who have not. Moreover, fear of falling has a deleterious effect on physical and psychological well-being among the aged population. The objective of this study was to identify characteristics ass…	Yeung F.K.C.; Chou K.-L.; Wong E.C.H.	Characteristics associated with fear of falling in Hong Kong Chinese elderly residing in care and attention homes.	10.1300/J018v29n03_07
686	Objectives. Falls are the leading cause of disability, injury, and death in elderly persons. Studies have suggested that fear of falling is a sequelae of falls and leads to self-imposed activity restriction and subsequent functional decline. The purpose of this study was to see if fear of falling in elderly persons in subacute rehabilitation facilities is related to actual balance and gait abilit…	Manning J.; Neistadt M.E.; Parker S.	The relationship between fear of falling and balance and gait abilities in elderly adults in a subacute rehabilitation facility.	10.1080/j148v15n02_03
688	The relationship between fear of falling, past and future falls, physical performance, disability, and psychosocial factors in older men with impaired mobility was examined. This study shows that fear of falling is not limited to those with a history of falls, but rather is a prevalent syndrome among older persons with impaired mobility. Fear of falling is associated with diminished physical perf…	Chandler J.M.; Duncan P.W.; Sanders L.; Studenski S.	The fear of falling syndrome: Relationship to falls, physical performance, and activities of daily living in frail older persons.	10.1097/00013614-199603000-00007
689	Although falls are a major cause of morbidity and mortality among olde radults and increasingly recognized as threat to the wellbeing of people living with chronic neurological conditions, fall prevention research involving people with multiple sclerosis (MS) is just emerging. The overall aim of this thesis was to generate new knowledge about fear of falling (FoF), fall-related injuries, and fall…	Peterson, Elizabeth	Falls, fear of falling and falls self: Efficacy among adults with multiple sclerosis.
690	Falls are the leading cause of morbidity and mortality among older adults worldwide. At least 30% of community-dwelling adults aged 65 years or older fall at least once each year worldwide. Fall survivors suffer various consequences, including hip fractures, physical activity limitations, and less social engagement, each of which affects overall well-being and quality of life. Older adults with r…	E, Jian-Yu	Characterizing fall prevention strategies, fear of falling, and physical activity among visually impaired older adults.
691	Falls are a frequent issue for older adults in the United States, which can be closely associated with fear of falling. Problematic perspectives around fall prevention include immunity, stigmas, and avoidance. Despite an abundant amount of research on this topic, gender identity has not been appreciated as it pertains to falls and fear of falling in this population. Yet, successful fall preventio…	Crawford, Christina	Gender identity in older adults: Predicting fear of falling and fall identity.
693	Background: Perhaps the most prevalent cause of anxiety among the elderly is the fear of falling, considering that a fall can lead to serious complications and decline of health. The purpose of this study was to examine the relationship between perceived social support and the fear of falling among people ages 60 and up. Methods: Upon completing informed consent, participants (n = 33) in assisted…	Todd, Kali; Czech, Daniel R; Biber, Duke D	The effect of perceived level of social support on the fear of falling.	10.1080/01924788.2020.1746052
694	The number of older adults in the United States will rise steeply over the coming years. As the number of older adults increase, those affected by traumatic injury, most often after a fall, will rise. Appropriate attention to potentially modifiable and treatable risk factors can decrease the risk for falls and lead to improved health-related quality of life (HRQoL). The purpose of the study was t…	McKay, Michelle A	The relationship of frailty, fear of falling, and depression with the risk for falls and health-related quality of life in community-dwelling older adults.	10.1093/geroni/igz038.3214
695	Fear of falling (FoF) increases fall risk and is associated with functional problems. Identifying factors that predict or maintain FoF could improve fall prevention and functional ability for older adults. The relationship between FoF and attitudes toward aging, a potential predictor of FoF, is not known. Additionally, despite the well-documented relationship between falls and cognition, the neur…	Bower, Emily Suzanne	Fear of falling, attitudes toward aging, and balance in older adults.
696	Fear of falling is a psychological concern associated with falls among older populations potentially leading to negative health outcomes if they develop excessive fear of falling and restrict their normal life activities. There is limited knowledge about change in fear of falling over time and factors associated with this change. This study was a secondary analysis of data from 326 community-dwel…	Noimontree, Wanida	Fear of falling in older adults: A trajectory analysis.
698	Falling and fear of falling are reported as becoming two of the most common and critical problems facing older adults. Healthcare costs associated with fear of falling continue to escalate. Existing research has identified factors that contribute to fear of falling and resultant activity avoidance, however, inconsistencies remain. This study aimed to evaluate significant factors in predicting fea…	Bagley, Jane	Predictors of fear of falling and activity avoidance in community-dwelling older adults.
699	This thesis examined the importance of physical activity and fitness, in the performance of daily living activities (ADLs). The research comprised 600 adults over 50 year old and 79 young adults, of whom 106 old adults were followed-up for a 5 years period. Falls and injuries, fear of falling, disability in performing ADLs, usual physical activity, intrinsic (physical fitness, body composition an…	Pereira, Catarina Lino Neto	Risk of falls, fear of falling, and loss of autonomy on old women: Impact of physical activity and fitness in the performance of activities of daily living.
700	Background: One of the health indexes is living arrangement and nowadays has tended toward living alone which has terrible negative impacts on the elderly's social health in Asia. About 62.2% of lonely older adults are afraid of falling. In addition, the activity level of them is much more limited. Aim: The aim of this article is to compare loneliness, fear of falling, and quality of life in olde…	Zali, M; Farhadi, A; Soleimanifar, M; Allameh, H; Janani, L	Loneliness, fear of falling, and quality of life in community-dwelling older women who live alone and live with others. [References].	10.1080/03601277.2017.1376450
702	Mobility limitation is a major issue of care in the elderly and a typical characteristic of frailty in geriatric patients. The maintenance of mobility is thought to be fundamental to active aging, allowing older adults to continue living dynamic and independent lives. While previous studies have identified the different factors affecting mobility, the relationship between other factors, such as f…	de Guzman, Allan B; Lacampuenga, Prince Edward U; Lagunsad, Algem Paul V	Examining the structural relationship of physical activity, cognition, fear of falling, and mobility limitation of Filipino in nursing homes. [References].	10.1080/03601277.2014.986398
703	Fear of falling (FOF) is widely found in the elderly population and, regardless of its complex nature as a multicomponent construct, its related psychological variables have been overlooked as primary research topics. This article aims to examine the relationship between FOF, falls self efficacy, anxiety, balance, and perceived control over falling in a sample of older adults. A total of 100 subj…	Ribeiro, Oscar; Santos, Angela R	Psychological correlates of fear of falling in the elderly. [References].	10.1080/03601277.2014.924272
704	Fear of falling is a common problem for many older adults, especially those living in nursing homes, and there is evidence that fear of falling can contribute to activity restriction, social isolation, functional decline, and ultimately, a higher risk of falling. The purpose of this mixed methods study was to gain insight into the factors associated with fear of falling and falls self-efficacy in…	Parsons, Jill L	Fear of falling in long-term care residents: A mixed methods approach.
705	Falls are the fifth leading cause of death for persons over the age of 55 (CDC, 2010). However, not all falls result in death. In 2006, 10.5% or 2.1 million visits to the emergency room were the result of older adults falling. Non-fatal falls have long-term effects that impact a person's well-being physically, financially, and emotionally. It is estimated that health care costs of non-fatal falls…	Lawson, Katherine Aileen	The impact of fear of falling on functional independence.
707	Fear of falling, a frequent fear among community-dwelling seniors, can interfere with their activity level and social participation and negatively impact on their health and quality of life. Thus, it is an important factor to consider by occupational and physical therapists involved with this population. Based on the most recent studies in this field of research, this paper aims to provide occupa…	Filiatrault, Johanne; Belley, Anne-Marie; Laforest, Sophie; Gauvin, Lise; Richard, Lucie; Desrosiers, Johanne; Parisien, Manon; Lorthios-Guilledroit, Agathe	Fear of falling among seniors: A target to consider in occupational and physical therapy practice? [References].	10.3109/02703181.2013.797951
708	While a number of empirical studies have been conducted regarding risk for falls among the elderly, there is still a paucity of similar studies in a developing country like the Philippines. This study purports to test through Structural Equation Modeling (SEM) a model that shows the interaction between and among nutrition, balance, fear of falling, and risk for falls in Filipino elderly in instit…	de Guzman, Allan B; Ines, Joanna Louise C; Inofinada, Nina Josefa A; Ituralde, Nielson Louie J; Janolo, John Robert E; Jerezo, Jnyv L; Jhun, Hyae Suk J	Nutrition, balance and fear of falling as predictors of risk for falls among Filipino elderly in nursing homes: A Structural Equation Model (SEM). [References].	10.1080/03601277.2012.661337
713	Fear of falling is common in older adults and increases the risk for falling and disability. Currently, little is known about how fear of falling changes, what predicts these changes and its long term consequences limiting knowledge to design treatments and to reduce associated consequences. This study was a secondary analysis of data collected from 272 cognitively intact, non-exercising communit…	Talley, Kristine Marie Carlson	Fear of falling and disability trajectories in community-dwelling older women.
716	Objective: To investigate the influence of balance, fear of falling and pain on the type of gait aids used by low care residential older persons. Method: A cross-sectional design was used. Valid and reliable measures of balance (Berg Balance Test), fear of falling (Falls Efficacy Scale) and pain (Geriatric Pain Measure) were collected. The influence of these clinical factors on the type of gait a…	Watson, S. C; Chipchase, L. S; Mackintosh, S	Balance, fear of falling, pain and gait aid use by low care older people: Pilot study. [References].	10.1111/j.1741-6612.2004.00021.x
718	Fear of falling is a common problem among older adults living in the community, even those who have not experienced a fall. Yet little is known about how fear of falling changes over time or ways to prevent or treat this fear. The purpose of this study was to determine the prevalence and incidence of fear of falling and to identify risk factors for developing fear of falling. The study also used …	Lach, Helen Williams	A secondary analysis of fear of falling among community-dwelling older adults.
720	Nearly one half of older adults who have experienced a fall report a fear of falling. The present study examined several variables in relation to fear of falling. 30 community dwelling older adults, aged 60-99 yrs, who experienced a fall in the previous 12 months participated. Subjects were divided into two groups (low-fear and high-fear) and compared on scores on a Fear of Falling questionnaire,…	Drozdick, Lisa Whipple; Edelstein, Barry A	Correlates of fear of falling in older adults who have experienced a fall. [References].	10.1023/A:1026487916681
721	This study examined relationships among physical activity patterns, self-efficacy, balance, and fear of falling in older adults. Fifty-eight older adults (52-85 years) completed measures of physical activity, self-efficacy, and fear of falling. Subjects then performed the items found in the Berg Balance Scale (Berg, Wood-Dauphinee, Williams, & Maki, 1992). More physically active adults were less …	McAuley, Edward; Mihalko, Shannon L; Rosengren, Karl	Self-efficacy and balance correlates of fear of falling in the elderly.	10.1123/japa.5.4.329
722	Recent studies have revealed that fear of falling is common amongst older adults, especially those who are living in nursing homes, and that it occurs both in those who have experienced a fall and those who have not. Moreover, fear of falling has a deleterious effect on physical and psychological well-being among the aged population. The objective of this study was to identify characteristics ass…	Yeung FKC,Chou K,Wong ECH	New and emerging professionals. Characteristics associated with fear of falling in Hong Kong Chinese elderly residing in care and attention homes	10.1300/j018v29n03_07
723	Objective: Fear of falling is not only a risk factor for falls it is also associated with health problems in older people. The purpose of this study was to explore the relationship of fear of falling with sleep quality, depression, and quality-of life in community-dwelling elderly. Material and Methods: The study included 150 community- dwelling elderly aged â‰¥65 with Mini Mental State Examinati…	Aslan C,Ulus Y,Akyol Y,BiÌ‡lgiÌ‡ciÌ‡ A,Kuru Ã–	Fear of Falling in Community-Dwelling Older People: Relationship with Sleep Quality, Depression and Quality of Life	10.31609/jpmrs.2020-75874
724	Objective: to associate functional capacity with the risk of falls, fear of falling, and pain in hospitalized elderly. Methods: cross-sectional study with 130 elderlies. The following scales were applied: Activities of Daily Living, Instrumental Activities of Daily Living, Morse Falls, Fear of Falling and Pain. The Kruskal-Wallis test was used to associate the categorical variables to the Daily L…	de Andrade Nadu A,Paquier Sala DC,de Lima Silva C,de Oliveira Monteiro O,Pereira da Costa PC,Pinto Okuno MF	Functional capacity: association with risk for falls, fear of falling and pain in the elderly	10.15253/2175-6783.20212262430
725	Fear of falling (FOF) acts as an inhibitory factor for the activities of daily living and causes disability and dependence in the elderly suffering from heart failure (HF). This study aimed to determine FOF among the elderly with HF and its related factors. This cross-sectional study was performed on 445 elderly patients with heart failure who were referred to the HF clinic of Tehran Heart Center…	Gheiasi SF,Verdi MB,Sharifi F,Navid H,Moghaddam MZ,Navab E	Fear of Falling and Its Related Factors in the Older Adults with Heart Failure	10.22038/ebcj.2021.56806.2486
726	Objective: Verify the relation between handgrip strength, fear of falling, and sociodemographic and anthropometric data in 60+ years old people. Methods: It's a study with transversal quantitative approach done in public places of MaringÃ¡-PR. Sociodemographic information and anthropometric data (were obtained, followed by filling of the instrument Falling Efficiency Scale - International (FES - …	de Souza Garcia AJ,Ue Toy I,Nascimento Peres P,Picinin Bernuci M,Ueda Yamaguchi M	HANDGRIP STRENGTH AND THE FEAR OF FALLING IN ELDERLY	10.9789/2175-5361.rpcfo.v13.9325
729	Objectives: This study aims to determine the frequency of kinesiophobia in rheumatoid arthritis (RA) patients and to evaluate the relation of kinesiophobia with the knee range of motion (ROM), quadriceps muscle strength, fear of falling, functional status, disease activity, depression, and quality of life. Patients and methods: Between September 2018 and September 2019, a total of 100 RA patients…	Ã–ztÃ¼rk Ä°B,Garip Y,Sivas F,Ã–zden MP,Bodur H	Kinesiophobia in rheumatoid arthritis patients: Relationship with quadriceps muscle strength, fear of falling, functional status, disease activity, and quality of life	10.46497/ArchRheumatol.2021.8535
730	The aim of this quantitative study was to assess falls and fear of falling in patients with knee osteoarthritis, and to determine their effects on daily activities. Design: A descriptive and prospective quantitative study. Methods: The study employed a descriptive and prospective design, examining 93 patients with knee osteoarthritis. We used the Lequesne Index (LI), the Falls Efficacy Scale (FES…	Kurtoglu P,Tastan S,Tunay S	HOW FALLS AND FEAR OF FALLING AFFECT THE PERFORMANCE OF DAILY ACTIVITIES IN INDIVIDUALS WITH KNEE OSTEOARTHRITIS	10.15452/CEJNM.2020.11.0005
732	Purposes: To determine 1) predictors of falls in adult survivors of polio and 2) if Activities-specific Balance Confidence (ABC) scale or Falls Efficacy Scale-International (FES-I) better predicted falls in this population. Methods: 415 participants completed anonymous on-line surveys, including fall history, walking status, ABC scale, FES-I, and Geriatric Depression Scale-15. Logistic and linear…	Da Silva CP,Miller LA,Morrel EC,Wang W	Predictive Abilities of Balance Confidence and Fear of Falling Measures on Falls in Polio Survivors	10.1080/02703181.2019.1610542
736	â€¢ The effects of hypertension on physical function should be considered. â€¢ Compared to normotensives hypertensives had slower processing speed. â€¢ Balance and mobility was decreased more in hypertensives than normotensives. â€¢ The fear of falling was higher in the hypertensives compared to normotensives. â€¢ Clinicians should include preventive and rehabilitative strategies in hypertensives…	Ozaldemir I,Iyigun G,Malkoc M	Comparison of processing speed, balance, mobility and fear of falling between hypertensive and normotensive individuals	10.1016/j.bjpt.2019.09.002
737	Background & Aim: Identifying aged people at risk of falls in hospitals is particularly important for the prevention of falls. A review of the literature revealed that the association of falls and fear of falls had not been investigated extensively in previous studies in Iran. This study aimed to determine the relationship between falling and fear of falling among aged hospitalized patients. Meth…	Dadgari A,Hojati H,Mirrezaie SM	The relationship between the risk of falling and fear of falling among aged hospitalized patients	10.18502/npt.v7i1.2297
738	The fear of falling can cause older adults to develop strategies that alter the semi-static and dynamic balance, predisposing them to increased risk of falling. The muscular function of abductors and adductors plays an important role in maintaining postural stability. However, it is unknown whether older people with fear of falling have greater impairment in hip muscular function. Thus, the objec…	Bocarde L,Porto JM,Freire JÃºnior RC,Fernandes JA,Midori Nakaishi AP,de Abreu DC	Fear of falling and hip muscular strength in independent older adults of the community	10.1590/1809-2950/18034526032019
739	Background. Falls are among the most common and serious health problems of older people. Also, falls can have a significant physical and psychosocial impact on the individual, resulting in physical inactivity and subsequent functional decline and social isolation. However, the psychological symptoms of falling have received relatively little attention compared to physical problems.Purpose. The pu…	Jung D	A prediction model of fear of falling in older adults living in a continuing-care retirement community
740	BACKGROUND: Fear of falling (FOF) is often reported post-hospitalization and has been associated with functional decline. Identifying the determinants of FOF during hospitalization and patients' perception of FOF can help guide their managements. To inform a planned future intervention study, this study aimed to evaluate (1) the effects of acute hospitalization on FOF among older adults, (2) olde…	Beh SY,McCullagh R,O'Neill E,Healy L,Timmons S	Older inpatients' experience and insights into fear of falling: A feasibility study	10.3233/PPR-180119
741	The article presents a study that examined the presence and relationship of the variables physical function level, fear of falling, occupational status, and fall prevalence in a Nigerian elderly sample. It describes the survey methodology used in the test, documents the results between varying age and occupation groups, and concludes that fall prevalence is particularly high among the Nigerian el…	Akosile C,Odidika F,Okoye E,Adegoke B,Maruf F,Oderinde A,Kehinde A,Raji N	Physical Function, Fear of Falling, Occupational Status and Falls in a Nigerian Older Adults Sample	10.1007/s12126-014-9202-2
743	A previous qualitative pilot study found that using a moulded handle stick (Fischer stick) compared to conventional sticks could improve mobility through increased confidence and reduced fear of falling in the elderly patient. However, this was not statistically significant to refer to the general population. The aim of this study was to provide the missing statistical data concerning increased c…	Marston A	Can the type of walking stick issued effect mobility, confidence or fear of falling?	10.12968/ijtr.2007.14.5.23541
744	The purpose of this cross-sectional, exploratory study was to explore associations between sitting time and (1) participation, (2) fear of falling, and (3) upper limb impairment after stroke. High sitting time was associated with less participation in meaningful activities involving standing or walking (Ï = âˆ’0.519, p = 0.023). A greater fear of falling (Ï = 0.579, p = 0.012) and having an imp…	Hanna E,Janssen H,Crowfoot G,Mason G,Vyslysel G,Sweetapple A,Callister R,English C	Participation, Fear of Falling, and Upper Limb Impairment are Associated with High Sitting Time in People with Stroke	10.1080/07380577.2019.1587675
745	Falls are prevalent reasons for spinal cord injury (SCI). Postinjury fear of falling (FOF) can affect rehabilitation potential. We quantified FOF in 15 men with paraplegia (ambulatory with bilateral knee-ankle-foot orthoses [KAFOs] and elbow crutches) in correlation with their postural control at the center for long-term SCI rehabilitation of a tertiary-care teaching hospital. Our outcome measure…	John LT,Cherian B,Babu A	Postural control and fear of falling in persons with low-level paraplegia	10.1682/JRRD.2009.09.0150
746	Introduction: Fear of falling (FOF) is associated with a range of adverse health outcomes including increased risk of falls1, and more rapid decline in physical and cognitive function2. We aim to determine the prevalence of FOF amongst ambulatory community dwelling older adults attending an Age-Related Day Hospital, and to describe itâ€™s associations with cognition, mood disorders, frailty and m…	Dolphin H,McFeely A,Kennelly S,Mello S	FEAR OF FALLING IN COMMUNITY DWELLING AMBULATORY OLDER PATIENTS: ASSOCIATIONS WITH PHYSIOLOGICAL FALLS RISK, COGNITION AND MOOD DISORDERS...British Geriatrics Society Autumn Meeting, November 25-27 2020 (Virtual)	10.1093/ageing/afab028.10
747	The article discusses the fear of falling among senior adults and the impact that it has on their exercise regimen and influences their exercise needs. Some specific areas that older adults can generally benefit from and fitness professionals need to keep in mind include strengthening specific hip muscles, learning gait-related motor programs and understanding how their thoughts affect their bodi…	Bowman K	Addressing the Fear of Falling in Seniors
749	The aim of this cross-sectional study was to investigate the association between obesity, risk of falls and fear of falling in older women. Two hundred and twenty-six volunteers (68.05 Â± 6.22 years, 68.06 Â± 11.79 kg, 1.56 Â± 0.06 m) were classified as normal weight, overweight or obese, according to the body mass index. Risk of falls and fear of falling were evaluated using QuickScreen Clinical…	Ricci Neri SG,Bonadias Gadelha A,Matias Correia AL,Pereira JC,Peralta Safons M,Moreno Lima R	Association between obesity, risk of falls and fear of falling in older women	10.5007/1980-0037.2017v19n4p450
750	The purpose of this study was to determine if a relationship exists between self-eficacy for physical activity and other pertinent factors in patients with coronary heart disease (CHD). A secondary purpose of this study was to determine if self-eficacy and exercise behavior are different in patients who report a fearing of falling (fallers) as compared to patients who do not report a fear of fall…	LaPier TK,Cleary K,Kidd J	Exercise self-efficacy, habitual physical activity, and fear of falling in patients with coronary heart disease	10.1097/01823246-200920040-00002
751	Purpose: This study was designed to examine fear of falling, depression, physical fitness, and physical activity and further to identify the factors that predict physical activity among community dwelling elders. Methods: This study was a cross-sectional descriptive survey. Participants were 153 community dwelling elders from G city. Data were collected using structured questionnaires and were an…	Lee YH,Choi MK	Fear of falling, depression, physical fitness and physical activity among community dwelling elders
753	Purpose: (1) Determine if fear increased after a screening intervention intended to identify elders at high risk for a fall. (2) Analyze factors that might predict increased fear. Methods: An intervention study was conducted among 152 community-dwelling elderly persons at health fairs. Fall risk was assessed using the Berg Balance Scale (cut point </= 45 points). An educational intervention was p…	Ness KK,Gurney JG,Wall MM,Olsen RA,Boergerhoff LA	Screening for risk of falling in community-dwelling elderly people may increase fear of falling
760	This study explored and found positive correlations between fear of falling (FOF) and fall precautions and negative correlations between FOF and physical activity levels self-reported among older adults (N = 113). Occupational therapists should encourage maintained activity to mitigate the negative consequences of FOF.	Borska E,Groves M,Huang YH,Alvarez-Jett N,Peyton C,Erickson T	Relationship Between Fear of Falling and Fall Precautions Taken by Community- Dwelling Older Adults	10.5014/ajot.2016.70S1-PO6078
761	Although the association between falls and fear-of-falling has been established by previous studies, the temporal ordering of the two is uncertain. Moreover, the common and unique risk factors that contribute to falls and to fear-of-falling have not been investigated in either primary health-care settings or Asian societies. The aims of this study were to examine the temporal sequencing of fear-o…	Chou KL,Chi I	The temporal relationship between falls and fear-of-falling among Chinese older primary-care patients in Hong Kong	10.1017/so144686x06005393
763	The purpose of this study was to investigate specific relationships of fear of falling, health locus of control, perceived anxiety, functional level, and selected sociodemographics of adults over 60 years of age in the Philadelphia area in 1995. Four senior community centers were chosen from the Philadelphia Corporation on Aging (PCA) listing and a center was selected at random to represent the n…	Ferrari A	Fear of falling among community elders
764	OBJECTIVE. We assessed the prevalence of fear of falling (FoF) in a sample of people with chronic stroke and compared multiple variables (balance, anxiety, depression, activity and participation, and stroke severity) in people with and without FoF. METHOD. This study was a secondary analysis of data collected from a cross-sectional study of mobility after stroke in 77 participants with chronic st…	Schmid AA,Arnold SE,Jones VA,Ritter MJ,Sapp SA,Van Puymbroeck M	Fear of Falling in People With Chronic Stroke	10.5014/ajot.2015.016253
766	Background. FOF has been considered a risk factor for falling, many recent studies investigated the validity and reliability of the assessment tools for FOF. However, there are lacks of studies that compare these tools in order to determine whether or not they measure the same phenomenon. Purpose. In primarily minority community-dwelling older adults, the current study aimed to: (1) Examine the a…	Barhameen AY	Predictive models for fear of falling among inner city minority community-dwelling older adults: comparison between two instruments
769	Purpose: We live in the era of aging population. According to statistical forecasts by 2030 the proportion of people aged 65 and older will increase up to 25%, it means almost up to twice as much as in these days. It is necessary to focus not only on the length of life but also on its quality. Many studies are already dealing with determinants related to the quality of life. One of the limiting f…	Svobodova, Lenka; Sebera, Martin; Suchackova, Petra	ASSOCIATION BETWEEN THE FEAR OF FALLING AND THE LEVEL OF PHYSICAL ACTIVITY IN OLDER ADULTS
770	Objectives Old age is associated with various health threats, including falls which have psychological, physical, and social consequences. One of these consequences is the fear of falling especially after orthopedic surgery. This study aims to evaluate the fear of falling and anxiety in older adults with a history of fall-related orthopedic surgery. Methods & Materials In this descriptive-correla…	Bastani, Farideh; Hajaty, Saeede; Hoseini, Raziye Sadat	Anxiety and Fear of Falling in Older Adults With Fall-related Orthopedic Surgery	10.32598/sija.15.4.2968.1
771	This study investigated whether fear of falling (FOF) measured by two different instruments, the Falls Efficacy Scale-International (FES-I) and the single question on FOF and activity restriction (SQ-FAR), is associated with mortality at 6-year follow-up. Participants (n = 1359, 58.6% women) were community-dwelling persons enrolled in the Lausanne cohort 65 + , aged 66 to 71 years at baseline. Co…	Belloni, Giulia; Bula, Christophe; Santos-Eggimann, Brigitte; Henchoz, Yves; Fustinoni, Sarah; Seematter-Bagnoud, Laurence	Fear of falling and all-cause mortality among young-old community-dwelling adults: a 6-year prospective study	10.1007/s10433-021-00635-5
772	While health might deteriorate through the ageing and disablement process, the impacts of disability can be reduced by adapting the environment. This study aimed to investigate the effects of applying a standardized research-based strategy to housing adaptation as compared to ordinary practice with respect to falls and fear of falling. Another aim was to investigate the overall effects of housing…	Carlsson, Gunilla; Nilsson, Maria H.; Ekstam, Lisa; Chiatti, Carlos; Fange, Agneta Malmgren	Falls and Fear of Falling among Persons Who Receive Housing Adaptations-Results from a Quasi-Experimental Study in Sweden	10.3390/healthcare5040066
774	[Purpose] Fear of falling is thought to lead to restricted activities. Although fear of falling may reduce physical activity, the association between fear of falling and physical activity measured objectively has yet to be investigated. The purpose of this study was to investigate the association between fear of falling and objective physical activity among older women. [Subjects and Methods] Sub…	Doi, Takehiko; Ono, Rai; Ono, Kumiko; Yamaguchi, Ryota; Makiura, Daisuke; Hirata, Soichiro	The Association between Fear of Falling and Physical Activity in Older Women	10.1589/jpts.24.859
776	People with multiple sclerosis (MS) identify mobility limitations as one of the greatest challenges of this disease. Continued loss of mobility and falls are among their greatest concerns for the future. Our objective was to determine if fear of falling is associated with spatial and temporal gait parameters in persons with MS, when measured by an instrumented treadmill. This observational case c…	Kalron, Alon; Achiron, Anat	The relationship between fear of falling to spatiotemporal gait parameters measured by an instrumented treadmill in people with multiple sclerosis	10.1016/j.gaitpost.2013.10.012
778	Background: The number of older adults with diabetes mellitus (DM) is increasing. Falling during walking and the fear of it are prevalent in older adults with DM. Objective: This study aimed to examine the association between fear of falling (FoF) and functional tests in older adults with DM and to determine other factors affecting functional tests in these people. Methods: A cross-sectional stud…	Arani, Sakineh Jaddi; Rezaei, Mahboubeh; Dianati, Mansour; Atoof, Fatemeh	The association between fear of falling and functional tests in older adults with diabetes mellitus	10.4103/nms.nms_86_19
783	Background: There is a consensus that physical activity is imperative for people with MS (PwMS). However, regardless of the benefits, many PwMS do not participate in any meaningful physical activity. Aim: To examine the relationship between leisure-time physical activity with clinical characteristics and common symptoms in PwMS. Methods: The sample included 190 PwMS (107 women), mean age 40.8 (S.…	Kalron, Alon; Aloni, Roy; Givon, Uri; Menascu, Shay	Fear of falling, not falls, impacts leisure-time physical activity in people with multiple sclerosis	10.1016/j.gaitpost.2018.06.174
784	The purpose of the study was to determine the relationship between static postural control parameters to fear of falling and falling history in people with multiple sclerosis (MS) without mobility assistive devices. One-hundred and seven relapsing-remitting patients diagnosed with MS, 62 women aged 42.8 (S.D. = 12.0), participated in this investigation. Participants were divided into groups based…	Kalron, Alon; Achiron, Anat	Postural control, falls and fear of falling in people with multiple sclerosis without mobility aids	10.1016/j.jns.2013.09.029
785	The primary aim was to examine the relationship between seven definite aspects of cognition measured by a computerized cognitive testing tool on the history falls in people with mild to moderate MS (PwMS). Secondary aims focused on whether cognition performance is correlated to fear of falling, walking velocity, and a patient-rated measure of walking ability. One hundred and one PwMS were include…	Kalron, Alon	The Relationship between Specific Cognitive Domains, Fear of Falling, and Falls in People with Multiple Sclerosis	10.1155/2014/281760
786	Introduction: We aimed to analyze the prevalence of fall, fear of falling and risk of falls in the patients with rheumatoid arthritis and the associated factors. Methods: One hundred and twenty-three participants with rheumatoid arthritis (RA) aged over 18 years were enrolled based on the 1987 ACR/EULAR classification criteria. Patients were asked to complete an interviewer-assisted questionnaire…	Mahdi, Mohammed Amine; Erraoui, Maryam; Ngeuleu, Ange; Tahiri, Latifa; Rkain, Hanan; Allali, Fadoua	Falls, fear of falling and risk of falls in patients with rheumatoid arthritis: prevalence and associated factors	10.11604/pamj.2017.28.16.12594
788	Background. Fear of falling (FOF) is an important risk indicator for health-related outcomes and quality of life in patients with multiple sclerosis (MS). However, factors associated with FOF in MS are not well investigated. Objectives. This study was done to explore predictors of FOF in this population. Methods. Seventy relapsing remitting patients with MS were evaluated. Fear of falling was - a…	Khalil, Hanan; Al-Shorman, Alham; El-Salem, Khalid; Abdo, Nour; Alghwiri, Alia A.; Aburub, Aseel; Shalabi, Sarah; Al-Mustafa, Firas	Fear of Falling in People With Multiple Sclerosis: Which Clinical Characteristics Are Important?	10.1093/ptj/pzx044
789	Fear of falling (FoF) and actual falling typifies two common complaints in people with MS (PwMS). The objective of our study was to examine the Instrumented Timed-Up-and-Go test (ITUG) in relation to falls and FoF in PwMS. This case-control study comprised 75 participants; 50 PwMS (33 women), aged 44.2 (S.D = 7.2) and 25 healthy subjects (18 women) aged 44.4 (S.D = 8.6). The ITUG test was evaluat…	Hershkovitz, Leora; Malcay, Ofir; Grinberg, Yevgenia; Berkowitz, Shani; Kalron, Alon	The contribution of the instrumented Timed-Up-and-Go test to detect falls and fear of falling in people with multiple sclerosis	10.1016/j.msard.2018.10.111
790	Fear of falling was associated with activity avoidance and subsequent reduction of functioning capacity in postmenopausal women. This study aimed to determine the influencing factors for fear-of-falling related activity avoidance in Korean postmenopausal women. The sample of 687 postmenopausal women living in six urban areas was recruited using stratified convenience sampling for the original sur…	Ahn, Sukhee; Song, Rhayun	Exploring Fear of Falling Related Activity Avoidance among Postmenopausal Women	10.3390/ijerph18084042
791	Objectives: To examine the differences in community participation and quality of life (QOL) among individuals who use wheelchairs full time with and without fear of falling (FOF). Design: Cross-sectional study design. Setting: University research laboratory. Participants: Individuals (N= 85) who use a manual or power wheelchair full time who are living with various health conditions and have a hi…	Sung, JongHun; Shen, Sa; Peterson, Elizabeth W.; Sosnoff, Jacob J.; Backus, Deborah; Rice, Laura A.	Fear of Falling, Community Participation, and Quality of Life Among Community-Dwelling People Who Use Wheelchairs Full Time	10.1016/j.apmr.2020.11.013
793	Objective: To detect whether cervical myofascial pain syndrome [MPS] leads to fear of falling (FOF) and to determine factors associated with FOF in patients with chronic cervical myofascial pain. Methods: Ninety-eight women with chronic cervical MPS and 50 age-matched healthy women were included in this study. FOF was evaluated using Falls Efficacy Scale [FES]. Main outcome measures included numb…	Erdem, Hatice Rana; Cakit, Burcu Duyur; Ozdemirel, Ali Erhan; Karagoz, Aynur; Genc, Hakan	Fear of Falling in Patients with Cervical Myofascial Pain Syndrome	10.3109/10582452.2012.733805
794	Fear of falling can have a profound influence on anticipatory postural control during dynamic balance tasks (e.g., rise-to-toes and leg-raise tasks), with fearful individuals typically exhibiting postural adjustments of smaller magnitudes prior to movement onset. However, very little is known about how fear of falling influences the generation of anticipatory postural adjustments (APAs) during ga…	Ellmers, Toby J.; Maslivec, Amy; Young, William R.	Fear of Falling Alters Anticipatory Postural Control during Cued Gait Initiation	10.1016/j.neuroscience.2020.04.050
795	Cognitive deficits and fear of falling (FOF) can both influence gait patterns in Parkinson's disease (PD). While cognitive deficits contribute to gait changes under dual-task (DT) conditions, it is unclear if FOF also influences changes to gait while performing a cognitive task. Here, we aimed to explore the association between FOF and DT costs in PD, we additionally describe associations between…	Prell, Tino; Uhlig, Manuela; Derlien, Steffen; Maetzler, Walter; Zipprich, Hannah M.	Fear of Falling Does Not Influence Dual-Task Gait Costs in People with Parkinson's Disease: A Cross-Sectional Study	10.3390/s22052029
796	Purpose Kinesiophobia is defined as the fear of movement and activity resulting from a feeling of vulnerability to painful injury or re-injury. This study aimed to determine the effect of kinesiophobia on physical activity, balance, and fear of falling in patients with Parkinson's disease. Methods The study, which was designed as a cross-sectional type, was conducted with 86 patients with Parkins…	Oguz, Semra; Erturk, Gamze; Polat, Mine Gulden; Apaydin, Hulya	The effect of kinesiophobia on physical activity, balance, and fear of falling in patients with Parkinson's disease	10.1080/09593985.2022.2028325
797	Background Fear of falling (FoF) is defined as a lasting concern about falling that causes a person to limit or even stop the daily activities that he/she is capable of. Seventy percent of Parkinson's disease (PD) patients report activity limitations due to FoF. Timely identification of FoF is critical to prevent its additional adverse effects on the quality of life. Self-report questionnaires ar…	Pourghayoomi, Ehsan; Behzadipour, Saeed; Ramezani, Mehdi; Joghataei, Mohammad Taghi; Shahidi, Gholam Ali	A new postural stability-indicator to predict the level of fear of falling in Parkinson's disease patients	10.1186/s12938-020-00808-w
798	Previous research has shown that with advancing age, there are increasing incidences of slips and falls. Additionally, studies suggest that older adults who have experienced a previous fall are more likely to suffer future falls. A study was conducted to investigate if stress associated with a fear of falling contributes to the increased incidents of falls among older adults. Both age groups were…	Lockhart, TE	The effects of age and stress associated with a fear of falling on gait adjustments
799	Fear of falling (FoF) is a major health problem, especially in elders, which can lead to falls, injury, loss of independence, and premature needs of nursing and assistance. However, most of the studies have focused on the psychological aspect of the FoF and there is a significant lack of technological assistance and methodology to detect and eliminate the effects of this fear on maintaining balan…	Jafari, Hedyeh; Mansouri, Sina Sharif; Nikolakopoulos, George; Gustafsson, Thomas	On the Fear of Falling Detection by Moving Horizon Estimation	10.1016/j.ifacol.2020.12.759
800	Background: Bladder dysfunction is the most common autonomic disturbance in people with MS (PwMS). Only a few studies have examined the relationship between bladder dysfunction and falls in PwMS. Bladder dysfunction has been deemed only a secondary outcome measure, and classified by a gross measure providing a limited perspective of this disturbing symptom. Furthermore, no study to date has focus…	Soll, Rotem; Greenberg, Temima; Dolev, Mark; Kalron, Alon	The association between bladder dysfunction, balance and falls in women with multiple sclerosis: The specific contribution of fear of falling	10.1016/j.gaitpost.2021.06.010
801	Our goal was to identify the specific contribution of fear of falling (FoF) and falls with quantitative gait impairments and cognition capabilities in multiple sclerosis (MS) patients. Patients were separated into four individual subgroups as to the presence of FoF and falls (i.e., fearless/non-fallers, fearless/fallers, FoF/non-fallers and FoF/fallers). The Falls Efficacy Scale International que…	Kalron, Alon; Allali, Gilles	Gait and cognitive impairments in multiple sclerosis: the specific contribution of falls and fear of falling	10.1007/s00702-017-1765-0
802	Background Level and non-level transfers are essential tasks of daily living for wheelchair users. Minimal research has examined the role of shoulder pain and fear of falling on transfer quality. The purpose of this study is to (1) examine the association between shoulder pain, fear of falling (FoF) and transfer quality and (2) explore the feasibility of assessing non-level transfers to-and-from …	Rice, Laura A.; Peters, Joseph; Fliflet, Alex; Sung, JongHun; Rice, Ian M.	The influence of shoulder pain and fear of falling on level and non-level transfer technique	10.1080/10790268.2021.1971922
803	Context Qualitative research suggests that falls can have a negative psychosocial impact on the lives of individuals with spinal cord injury (SCI). However, it is unclear whether these qualitative findings are supported by quantitative psychosocial metrics. This paper examines whether falling and/or having a fear of falling impacts participation, autonomy, and life satisfaction among individuals …	Singh, Hardeep; Chan, Katherine; Cheung, Lovisa; Hitzig, Sander L.; Musselman, Kristin E.	The impact of falls and fear of falling on participation, autonomy, and life satisfaction among individuals with spinal cord injury: A brief report	10.1080/10790268.2021.1943251
804	Fear of falling (FOF) and gait disorders represent both prevalent symptoms in patients with multiple sclerosis (MS); however, the association between FOF and higher level of gait control (HLGC) has not been studied in MS. This study aims to assess the association between FOF and HLGC in patients with MS. HLGC was assessed by stride time variability (STV) during single and dual-tasks (forward coun…	Allali, Gilles; Laidet, Magali; Armand, Stephane; Elsworth-Edelsten, Charlotte; Assal, Frederic; Lalive, Patrice H.	Stride time variability as a marker for higher level of gait control in multiple sclerosis: its association with fear of falling	10.1007/s00702-016-1551-4
805	Objective: To analyze the association of sleep quality with postural balance, as measured with objective stabilometric parameters, and fear of falling (FoF), among Spanish postmenopausal women. Methods: In all, 250 women (60 +/- 8 years) took part in this cross-sectional study. Sociodemographic and anthropometric data were collected, as well as information concerning history of falls and FoF. Anx…	Hita-Contreras, Fidel; Zagalaz-Anula, Noelia; Martinez-Amat, Antonio; Cruz-Diaz, David; Sanchez-Montesinos, Indalecio; Aibar-Almazan, Agustin; Lomas-Vega, Rafael	Sleep quality and its association with postural stability and fear of falling among Spanish postmenopausal women	10.1097/GME.0000000000000941
806	Objectives: To investigate the fear of falling (FoF) and spatiotemporal and phase parameters of gait in geriatric type 2 diabetes mellitus (DM) patients Design: Controlled trial Setting: Department of Internal Medicine and Physical Therapy, Dumlupinar University, Kutahya Subjects: Thirty-one patients who were diagnosed with type 2 DM and 29 healthy individuals were included in the study. Interven…	Arik, Meltem Isintas; Kiloatar, Humeyra; Onbasi, Kevser	The relationship between geriatric type 2 diabetes mellitus, fear of falling and gait: A controlled study
807	[Purpose] We sought to clarify factors leading to the elimination of a fear of falling.[Subjects] Forty females with femoral bone fracture were the subjects of our study. [Methods] The fall efficacy and motor and psychological functions of the 40 patients following fracture of the proximal femur due to a fall were measured weekly from week I to week 4. These subjects were then divided into two gr…	Koeda, Masaya; Nagao, Toru; Tanemura, Rumi; Koeda, Hideki; Takemasa, Seiichi; Kakihana, Hironobu; Fujimoto, Masahiro	Effects of a Fear of Falling on Patients Undergoing Surgery for a Fracture of the Proximal Femur and Factors Leading to the Elimination of that Fear	10.1589/jpts.23.829
809	Objective. To investigate balance, gait, falls, and fear of falling in patients with the hypermobility type of Ehlers-Danlos syndrome (EDS-HT). Methods. Twenty-two women with EDS-HT and 22 sex-and age-matched healthy control subjects participated in the study. Each subject performed the modified Clinical Test of Sensory Interaction on Balance (mCTSIB) and the Tandem Stance test (TS) on an AccuGai…	Rombaut, Lies; Malfait, Fransiska; De Wandele, Inge; Thijs, Youri; Palmans, Tanneke; De Paepe, Anne; Calders, Patrick	Balance, Gait, Falls, and Fear of Falling in Women With the Hypermobility Type of Ehlers-Danlos Syndrome	10.1002/acr.20557
810	Background In this study, we determined that among patients who had been operated upon for hip fractures at our hospital, prognostic factors for mortality and functional recovery in the preoperative period were indicated via laboratory parameters using the International Falls Efficacy Scale (FES-I) and Berg Balance Scale (BBS) scores. Methodology Between January 2020 and January 2021, the results…	Sahin, Ismail Gokhan; Galtae, Emre; Can, Fatih Ilker; Kiline, Cem Yalin; Aydogan, Nevres Harriyet	An Evaluation of the Fear of Falling, Balance Levels, and Prognostic Blood Parameters Among the Geriatric Population With Hip Fractures	10.7759/cureus.21704
812	This cross-sectional study examined the associations between fear of falling (FOF) and physical performance as moderated by chronic pain in older Thai adults. Participants were 365 adults, aged â‰¥ 60 years living in suburban Chiang Mai, Northern Thailand. Of the 365 participants, 56.2% had high levels of FOF based on the short version of the Falls Efficacy Scale International (FES-I). Participan…	Nawai, Ampicha;Phongphanngam, Sutthida;Khumrungsee, Montri;Radabutr, Matanee	Chronic pain as a moderator between fear of falling and poor physical performance among community-dwelling older adults	10.1016/j.gerinurse.2022.03.012
814	Background: Hemodialysis (HD) patients are at a high risk of falls and fractures. The amount of physical activity (PA) they perform may be limited by psychosomatic factors associated with fear of falling, leading to frailty progression. This study aimed to clarify the relationship between fear of falling and PA in patients undergoing HD. Methods: This cross-sectional study included 46 HD patients…	Shirai, Nobuyuki;Yamamoto, Suguru;Osawa, Yutaka;Tsubaki, Atsuhiro;Morishita, Shinichiro;Nitami, Sumiyo;Narita, Ichiei	Fear of falling and physical activity in hemodialysis patients: a pilot study	10.1186/s41100-021-00383-3
815	The aim of this study was to examine the impact of physical function, anxiety, and depression on the fear of falling associated with everyday activities in patients with stroke. This was a cross-sectional descriptive survey. Convenience sampling was used to select 127 patients with stroke who were undergoing rehabilitative therapy at a single rehabilitation hospital in South Korea. Fear of fallin…	Park, Suna;Cho, Ok Hee	Fear of falling and related factors during everyday activities in patients with chronic stroke	10.1016/j.apnr.2021.151492
816	Purpose: The purpose of this study was to identify the factors associated with the fear of falling after discharge in older adults who had surgery for fall fractures. Methods: The participants were 143 older adults aged 65 or older hospitalized at the General Hospital due to a fall fracture. Data were collected from July 2019 to June 2020 using questionnaires for activities of daily living, pain,…	Kim, Jin Yeong;Hong, Gwi Ryung Son	Factors associated with the fear of falling after discharge in older adults who had surgery after experiencing a fall fracture	10.17079/jkgn.2021.23.4.395
817	Objective: Gait impairment is the cardinal motor symptom in hereditary spastic paraplegias (HSPs) possibly linked to increased fear of falling and reduced quality of life (QoL). Disease specific symptoms in HSP are rated using the Spastic Paraplegia Rating Scale (SPRS). However, limited studies evaluated more objectively easy-to-apply gait measures by comparing these standardized assessments with…	GaÃŸner, Heiko;List, Julia;Martindale, Christine F.;Regensburger, Martin;Klucken, Jochen;Winkler, JÃ¼rgen;Kohl, Zacharias	Functional gait measures correlate to fear of falling, and quality of life in patients with Hereditary Spastic Paraplegia: A cross-sectional study	10.1016/j.clineuro.2021.106888
818	Purpose: Fear of falling (FOF) has important clinical and psychological consequences. This study evaluated the factors associated with FOF in hemodialysis patients and compared with the FOF reported by ageâ€“gender matched individuals without chronic kidney disease. Methods: This cross sectional study included hemodialysis group (n = 60, 55.4 Â± 7.6Â years, 55.0% male) and control group (n = 40, …	da Silva de Jesus, Luciana AngÃ©lica;Pinheiro, Bruno Valle;Koufaki, Pelagia;Lucinda, Leda MarÃ­lia Fonseca;Gravina, Emanuele Poliana Lawall;Barros, FabrÃ­cio Sciammarella;Garcia, Rodrigo Schinniger Assun;Oliveira, Cristino Carneiro;Reboredo, Maycon Moura	Factors associated with fear of falling in hemodialysis patients	10.1007/s11255-021-02856-0
819	Objective: Activity restriction related to the fear of falling (AR-FF) in Parkinsonâ€™s disease (PD) contributes to a decrease in level of physical activity and emergence of balance-gait disorders. Determining the factors that cause this restriction will be a guide for taking precautions; therefore, this study aimed to examine the factors that cause AR-FF in PD and to reveal the indicators that p…	TÃ¼fekÃ§ioÄŸlu, Zeynep;ErsÃ¶z HÃ¼seyinsinoÄŸlu, Burcu;Zenginler Yazgan, Yonca;BilgiÃ§, BaÅŸar;HanaÄŸasi, HaÅŸmet Ayhan	Factors Affecting Activity Restrictions Related to the Fear of Falling in Parkinsonâ€™s Disease	10.5152/ArcHealthSciRes.2021.20125
822	Background: Postural instability (PI) in Parkinson's disease (PD) is associated with several negative downstream consequences. Objective: The purpose was to explore the validity of a theoretical model of these downstream consequences arranged in a vicious cycle wherein PI leads to decreased balance confidence, which in turn leads to increased fear of falling (FOF) avoidance behavior, which in tur…	Landers, Merrill R.;Jacobson, Kameron M.;Matsunami, Nicole E.;McCarl, Hannah E.;Regis, Michelle T.;Longhurst, Jason K.	A vicious cycle of fear of falling avoidance behavior in Parkinson's disease: A path analysis	10.1016/j.prdoa.2021.100089
829	Backgroundï¼š Fear of falling in the elderly is a very common phenomenon,resulting in limited limb function,declining quality of life,increased risk of falls,and increased medical and economic burden.Self-rated health is an important indicator to reflect a person's health status and it is related with mortality.It is simple and easy to use,and can be used for rapid screening and evaluation.Lots o…	Sun, Yuan;Fan, Jie	Fear of Falling and Self-rated Health among Elderly in Communities	10.12114/j.issn.1007-9572.2019.00.561
830	The present study aimed to investigate the fear of falling and its associ-ated factors among patients with vestibular hypofunction. We conduct-ed a cross-sectional survey using structured questionnaires to evaluate fear of falling and activities of daily living among participants. Vestibular function was assessed via a rotary chair test. This study was conduct-ed from January through March 2018. …	Song, Hee Seung;Lee, Hyun Jung	Fear of falling and associated factors among patients with peripheral vestibular hypofunction	10.12965/jer.2040094.047
831	Objectives: Fear of falling (FoF) is a common complication after stroke affecting gait and balance performance in individuals with a history of stroke. The current study aimed at determining the influence of the level of FoF on gait and balance performance after chronic stroke. Methods: A total of 76 persons with chronic stroke (including 41 women), who had no cognitive impairment and could walk …	Sheikh, Mania;Hosseini, Hossein Asghar	Research paper: Influence of fear of falling severity measured by falls efficacy scale-international on gait and balance performance after chronic stroke	10.32598/IRJ.18.1.911.1
837	Objective: To examine the effect of obesity according to gender on balance, posture, the risk of falling and the fear of falling. Methods: The cross-sectional study was conducted at the Department of Sports Medicine, Suleyman Demirel University, Isparta, Turkey, from December 2016 to June 2017, and comprised individuals aged 40-60 years who were divided into obese and non-obese groups based on th…	Ercan, Sabriye;Baskurt, Zeliha;Baskurt, Ferdi;Cetin, Cem	Balance disorder, falling risks and fear of falling in obese individuals: Cross-sectional clinical research in Isparta	10.5455/JPMA.293668
838	Introduction: This study was conducted to investigate the relationship between plantar foot sensation and static balance, physical performance, fear of falling, and quality of life in hemodialysis patients. Materials and Methods: The study involved 24 hemodialysis patients and 20 healthy volunteers. Light touch-pressure sensation (Semmes Weinstein Monofilament test kit), two-point discrimination …	ErdoÄŸanoÄŸlu, YÄ±ldÄ±z;YalÃ§in, Berna;KÃ¼lah, EyyÃ¼p;Kaya, Defne	Is there a relationship between plantar foot sensation and static balance, physical performance, fear of falling, and quality of life in hemodialysis patients?	10.1111/hdi.12724
840	[Purpose] The purpose of this study was to clarify whether fear of falling is associated with instrumental activities of daily living or health-related quality of life in community-dwelling elderly female orthopedic outpatients. [Participants and Methods] The subjects of this study were 27 elderly females. Their grip strength was measured, and FES, FAI, GDS and SF-36 were assessed by a questionna…	Nakagoshi, Ryoma;Takemasa, Seiichi	The relationships between fear of falling and instrumental activities of daily living and health-related quality of life of community-dwelling elderly female orthopedic outpatients	10.1589/rika.34.211
841	Objective: To assess the prevalence of falls and fear of falling in patients with migraine compared with controls. Design: Cross-sectional. Setting: Tertiary headache clinic. Participants: This study consisted of 105 controls and 105 consecutive patients diagnosed with migraine with aura (MA, n = 35), migraine without aura (MO, n = 35) and chronic migraine (CM, n = 35). Main outcome measures: Pat…	Carvalho, G. F.;Almeida, C. S.;Florencio, L. L.;Pinheiro, C. F.;Dach, F.;Bigal, M. E.;Bevilaqua-Grossi, D.	Do patients with migraine experience an increased prevalence of falls and fear of falling? A cross-sectional study	10.1016/j.physio.2018.02.001
843	Objectives: To know the prevalence of fear of falling and to identify its associated factors in the major community population aged 75 and over in the city of CastellÃ³n de la Plana. Methodology: Descriptive, cross-sectional study. In the Primary Care Centers, CastellÃ³n. A total of 316 persons aged 75 years or older, who had a health card and resided in single-family homes, were sampled intentio…	Julio, Pilar MolÃ©s;SantamarÃ­a, Ana LavedÃ¡n;Soler, Loreto MaciÃ¡	Prevalence and associated factors of fear of falling in older adults in CastellÃ³n de la Plana
845	Vestibular sensation contributes to cervical-head stabilization and fall prevention. To what extent fear of falling influences the associated vestibular feedback processes is currently undetermined. We used galanic vestibular stimulation (GVS) to induce vestibular reflexes while participants stood at ground level and on a narrow walkway at 3.85 m height to induce fear of falling. Fear was confirm…	de Melker Worms, Jonathan L.A.;Stins, John F.;Beek, Peter J.;Loram, Ian D.	The effect of fear of falling on vestibular feedback control of balance	10.14814/phy2.13391
846	Motor imagery (MI) is the act of coding the mental aspect of an intended task without executing it. Fear consists of an anxiogenic response to a previous event, which provides a state of alertness to the individual in the face of a threat. These two conditions (imagery and fear) may modulate orthostatic postural control, but their combined effect is still unknown. To investigate whether cervical …	Silva de Souza, NÃ©lio;Martins, Ana Carolina G.;Ferreira, Caroline L.;Motizuki, Yasmin S.;Machado, Christiano B.;Orsini, Marco;Leite, Marco AntÃ´nio A.;Bastos, Victor Hugo	Effect of cervical kinesthetic motor imagery on postural control of healthy young adults with fear of falling	10.3390/jfmk2020021
847	[Purpose] This study investigated the factors affecting fear of falling in patients with femoral proximal fracture. [Subjects and Methods] The participants were 26 patients with femoral proximal fracture (3 males and 23 females, average age: 80.2 Â± 7.9 years). Fall self-efficacy, motor functions, and pain intensity were measured 4 weeks post-surgery, and the participants were divided into three …	Kakihana, Hironobu;Koeda, Masaya;Kasahara, Masashi;Yamashita, Taku	Effect of pain on fear of falling in patients with femoral proximal fracture	10.1589/jpts.29.2009
849	In everyday life, older adults may often find difficulties to deal situations requiring the performance of different actions simultaneously. This study investigates the walking performance during dual-task conditions and the possible relationship with fear of falling in a group of older adults living in a long-term care setting. Fifteen older adults (average age M = 79Â±10 years) carried out a wa…	Brustio, Paolo R.;Magistro, Daniele;Patrucco, Gabriele;Caglio, Marcella M.;Rabaglietti, Emanuela;Liubicich, Monica E.	Fear of falling and motor functionality. A longitudinal and multidimensional study among older adults in a long-term residential care setting	10.3280/PDS2017-002001
850	Background: Preventing falls is an important goal of rehabilitation program in patients with stroke. Balance disturbance is a specific risk factor for falling in these patients. The correlation between the stability parameters based on force plate data and fear of falling was not assessed in any of previous study. So, this study aimed to evaluate the standing stability of patients with stroke and…	Kavian, Mahsa;Karimi, Mohammad Taghi;Heidari, Elham;Khorvash, Fariborz;Meamar, Rokhsareh;Marvi, Mahnaz	The correlation between the standing stability and fear of falling in patients with stroke
851	Background: Despite the negative effect of fear of falling during functioning and social participation of patients with Parkinson' disease, so far, only few studies have investigated its effect on the quality of life in these patients. We aimed to investigate the association between fear of falling and quality of life controlling for balance impairments based on hip and ankle strategy in drug On-…	Mehdizadeh, Maryam;Lajevardi, Laleh;Hassan Habibi, Seyed Amir;ArabBaniasad, Mina;Baghoori, Delaram;Daneshjoo, Fatemeh;Taghizadeh, Ghorban	The association between fear of falling and quality of life for balance impairments based on hip and ankle strategies in the drug On- and Off-phase of patients with idiopathic Parkinson' disease
852	Objective: To investigate prevalence of the fear of falling of elderly with cataracts living in the community and the associated factors with high concern with falling occurrences. Methods: A cross-sectional, analytical and observational study. It was composed by 86 elderly diagnosed with bilateral cataracts. To quantify the fear of falling among elderly, the scale Falls Efficacy Scale-Internatio…	Cascalho, Lorena de Andrade;Paz, Leonardo Petrus da Silva;Fracon e RomÃ£o, Juliana de Faria;de Menezes, Ruth Losada	Fear of falling and associated factors in community elderly with cataracts	10.5935/0034-7280.20160077
855	Background/aim: The aim of this study is the investigation of the effect of changes in muscle strength in gestational age upon fear of falling and quality of life. Materials and methods: This longitudinal, descriptive study included a sample of 37 pregnant women who volunteered to participate. The research data were collected at 20 and 32 weeks of gestation. Data collection instruments included a…	Atay, Emrah;BaÅŸalan Ä°z, Fatma	Investigation of the effect of changes in muscle strength in gestational age upon fear of falling and quality of life	10.3906/sag-1404-9
857	The goal of this study is to compare the physical capacities of sÃªnior practitioners of physical activity accordingly with the preoccupation about the possibility of falling down. 144 seniors, practitioners of physical activity, have participated of this study, divided in two groups with and without fear of falling down. The preoccupation with the fear of falling down was assessed through Falls …	Hauser, Eduardo;Sandreschi, Paula Fabricio;Parizzotto, Daniela;De AraÃºjo, Camila Da Cruz Ramos;Mazo, Giovana Zarpellon	Fear of falling and physical performance in elderly practitioners of physical activity	10.4025/reveducfis.v26i4.28442
858	Objective To ascertain if there is a correlation between low back pain (LBP), fear of falling, and disability so that the patients with LBP are aware of the fact that other problems may occur with LBP. Hence, steps can be taken for decreasing the fear of falling and disability in order to improve the condition of patients.Methods A sample size of 100 patients with low back pain, with a range of a…	Verma, Sadhana;Pal, Bharat Prakash	Correlation between pain, fear of falling and disability in low back pain	10.5535/arm.2015.39.5.816
862	[Purpose] The purpose of this study was to investigate relationships between fear of falling (FOF), body type and postural control. [Subjects] Seventy-one elderly females participated in this study. [Methods] Participants received a questionnaire about falls and a stabilometry test. The questionnaire inquired about degree of FOF, history or incidence of falls, and body pain. [Results] FOF did not…	Takatori, Katsuhiko;Matsumoto, Daisuke;Ishigaki, Tomoya;Kouchi, Takako	Relationship between fear of falling, body type and postural control in community-dwelling elderly women	10.1589/rika.29.225
863	[Purpose] The purpose of this study was to assess the correlation of gait parameters with fear of falling in stroke survivors. [Subjects] In total, 12 patients with stroke participated. [Methods] The subjects performed on a Biodex Gait Trainer 2 for 5 min to evaluate characteristic gait parameters. The kinematic gait parameters measured were gait speed, step cycle, step length, and time on each f…	Park, Jin;Yoo, Ingyu	Relationships of stroke patientsâ€™ gait parameters with fear of falling	10.1589/jpts.26.1883
867	[Purpose] The aim of this study was to determine the relationships among fear of falling (FOF), history of fall, physical function, and perceptual difference between actual and estimated performance (perceptual error) of elderly people living in the community. [Subjects] Eighty-two community-dwelling elderly people. [Methods] We examined the participants' physical function using grip strength, tr…	Sakamoto, Yumi;Ohashi, Yukari	Risk factors of fall among the community-dwelling elderly: Fear of falling, history of fall, physical function, and perceptual difference between actual and estimated performance	10.1589/rika.28.771
868	[Purpose] To investigate the relationships among the normal Falls Efficacy Scale (subjective FES), the therapist's FES (objective FES), the difference between the two assessments Î”FES and physical function assessment. [Subjects] Seventeen hemiplegic stroke patients. [Method] The objective FES was scored on the basis of therapists' assessments of the range of activities patients could perform wit…	Kitaji, Yu;Harashima, Hiroaki;Miyano, Satoshi	The relationship between hemiplegic patients' fear of falling and therapists, assessment of fall risk	10.1589/rika.28.125
870	Objective: To determine the associating factors of fear of falling (FOF) and the correlations between FOF and quality of life (QOL) on subacute stroke patients in Korea. Method: Fifty hemiplegic subacute stroke patients in our clinic were recruited. We directly asked patients with their fear of falling and interviewed them with the Korean version of falls efficacy scale-international (KFES-I). We…	Kim, Eun Joo;Kim, Doo Young;Kim, Wan Ho;Lee, Kwang Lae;Yoon, Yong Hoon;Park, Jeong Mi;Shin, Jung In;Kim, Seong Kyu;Kim, Dong Goo	Fear of falling in subacute hemiplegic stroke patients: Associating factors and correlations with quality of life	10.5535/arm.2012.36.6.797
872	This study was designed to improve the understanding of how standing at elevated surface heights and the associated changes in the visual field affect human balance control. Healthy young adults stood at four different surface heights (ground, 0.8, 1.6 and 3.2 m) under three different visual conditions (eyes open, eyes closed and eyes open with peripheral vision occluded). Mean position, Mean Pow…	Davis, Justin R.;Campbell, Adam D.;Adkin, Allan L.;Carpenter, Mark G.	The relationship between fear of falling and human postural control	10.1016/j.gaitpost.2008.09.006
873	Background: Falls represent a major threat to health status and independence in the elderly, causing pain and cessation of physical activities, whether due to fear of falling, declining mobility or balance. Objective: To evaluate falls, vis-Ã -vis balance, gait and fear of falling, in the elderly living in Community-Based Rehabilitation Homes. Methods: Two Community-Based Rehabilitation Homes wer…	Odebiyi, D. O.;Oderinde, M. O.;Olaogun, M. O.B.	Balance, gait and fear of falling in the elderly - A pilot study in community-based rehabilitation homes
874	Background: Fear of falling (FOF) is a serious health concern among older adults living in our community. FOF may result in restriction of everyday activities with subsequent loss in muscle strength and postural control. Similarly, orthostatic hypotension (OH) is common in older adults as a consequence of the aging process and comorbidities. However, its relation to FOF is unclear. The aim of thi…	Tellier, C.;Monette, J.;Gold, Susan;Montero-Odasso, M.;Le Cruguel, J. P.;Papadopoulos, G.	Fear of falling and orthostatic hypotension: A case series from a geriatric outpatient clinic
875	[Purpose] In this report we measured fear of falling among forty-five people aged 65-91 years old, and examined the related factor of fear of falling inclusively. [Methods] The measurement of fear of falling was investigated using the Modified Falls Efficacy Scale (MFES). We defined participants having low MFES score (< 140) as having fear of falling. Independent variables of fear of falling, suc…	Murakami, Yasuko;Shiba, Yoshitaka;Watanabe, Shuichiro;Obuchi, Shuichi;Inaba, Yasuko	Factors of fear of falling among the community dwelling elderly	10.1589/rika.23.413
877	Objective. To identify correlates of falling and fear of falling, and to examine how fear of falling affects activities among adults with rheumatoid arthritis (RA). Methods. Adults (mean age 54.2 years; SD 9.1) with RA (n = 128) responded to questions related to falls, fear of falling, and activities modified. Other measures included the Profile of Mood States Short Form, the McGill Pain Question…	Jamison, Marian;Neuberger, Geri B.;Miller, Peggy A.	Correlates of Falls and Fear of Falling Among Adults With Rheumatoid Arthritis	10.1002/art.11383
878	PURPOSE: To determine the relationship between glaucoma severity and rate of falls, fear of falling, and avoidance of activities at-risk for falls. DESIGN: Cross-sectional study. METHODS: Patients with glaucoma (n = 138) 55 to 90 years of age with mild (n = 61), moderate (n = 54), or advanced (n = 23) glaucoma in the better eye based on the Glaucoma Staging System and age-matched control subjects…	Bhorade, Anjali M; Perlmutter, Monica S; Sabapathypillai, Sharon L; Goel, Manik; Wilson, Bradley; Gordon, Mae O	Rate of Falls, Fear of Falling, and Avoidance of Activities At-Risk for Falls in Older Adults With Glaucoma.	10.1016/j.ajo.2021.02.017
880	BACKGROUND: Prior studies have shown age-related macular degeneration (AMD) to be associated with falls. The purpose of this study is to determine if (AMD) and AMD-related vision loss are associated with fear of falling, an important and distinct outcome. METHODS: Sixty-five persons with AMD with evidence of vision loss in one or both eyes and 60 glaucoma suspects with normal vision completed the…	van Landingham, Suzanne W; Massof, Robert W; Chan, Emilie; Friedman, David S; Ramulu, Pradeep Y	Fear of falling in age-related macular degeneration.	10.1186/1471-2415-14-10
881	Fear of falling can be defined as severe anxiety that can lead to excessive restriction in activity, even in people who have never actually fallen. This study aimed to find out how fear of falling develops. Data was collected, over a two-year period, from 890 people over 65 years of age. Previous studies have shown that falling and fear of falling are predictive of each other, with fear of fallin…	Sander, Ruth	Incidence and risk factors for developing fear of falling in older adults.
882	Fear of falling is a potential cause of excess disability and an emerging public health problem. This study explores fear of falling in a longitudinal study of falls to determine incidence, prevalence, and risk factors for developing fear of falling. Prospective cohort study with annual follow-up for 2 years, conducted in a large urban metropolitan area, included 890 community-dwelling older adul…	Lach, Helen W	Incidence and risk factors for developing fear of falling in older adults.	10.1111/j.0737-1209.2005.22107.x
886	BACKGROUND: Depression and cognitive functioning have a negative impact on functional recovery after hip fracture surgery in older people, and the same has been suggested for pain and fear of falling. These variables, however, have never been studied together, nor has the timing of psychiatric assessment been taken into account. METHOD: Two parallel, randomized controlled trials were undertaken a…	Oude Voshaar, Richard C; Banerjee, Sube; Horan, Mike; Baldwin, Robert; Pendleton, Neil; Proctor, Rebekah; Tarrier, Nicholas; Woodward, Yvonne; Burns, Alistair	Fear of falling more important than pain and depression for functional recovery after surgery for hip fracture in older people.	10.1017/S0033291706008270
887	This study examined the role of falls self-efficacy as a potential mediator of the exercise and fear-of-falling relationship. The study sample involved 256 community-dwelling older adults aged 70-92 years (M = 77.48, SD = 4.95) who were recruited from a local health care system in Portland, Oregon, and participated in either a Tai Chi (n = 125) or a stretching control (n = 131) exercise intervent…	Li, Fuzhong; Fisher, K John; Harmer, Peter; McAuley, Edward	Falls self-efficacy as a mediator of fear of falling in an exercise intervention for older adults.	10.1093/geronb/60.1.P34
888	This study examined heterogeneity in response patterns of the participants of the Survey of Activities and Fear of Falling in the Elderly (SAFFE) and their relationships to falls, functional ability, quality of life, and activity restriction measures in a cohort of 256 older people (mean age = 77.5 years). Participants recruited from local primary care clinics were administered the SAFFE instrume…	Li, Fuzhong; Fisher, K John; Harmer, Peter; McAuley, Edward; Wilson, Nicole L	Fear of falling in elderly persons: association with falls, functional ability, and quality of life.	10.1093/geronb/58.5.P283
889	OBJECTIVES: This study examined falls self-efficacy and fear of falling to determine whether self-efficacy acts as a mediator between fear of falling and functional ability. METHODS: Using the Survey of Activities and Fear of Falling in the Elderly as a fear-of-falling measure and the Activities-Specific Balance Confidence Scale for falls self-efficacy, structural relationships among fear of fall…	Fuzhong, Li; McAuley, Edward; Fisher, K John; Harmer, Peter; Chaumeton, Nigel; Wilson, Nicole L	Self-efficacy as a mediator between fear of falling and functional ability in the elderly.	10.1177/089826402237178
890	Fear of falling is highly prevalent and associated with restricted activity. To help inform design of interventions, the authors examined the correlates of this fear. Data came from baseline information on subjects in a community-based falls intervention study (N = 392). In a multivariate model, lower levels of fear of falling and hurting oneself in the next year were related to being younger, ha…	Lawrence, R H; Tennstedt, S L; Kasten, L E; Shih, J; Howland, J; Jette, A M	Intensity and correlates of fear of falling and hurting oneself in the next year: baseline findings from a Roybal Center fear of falling intervention.	10.1177/089826439801000301
891	Purpose: The purpose of this study was to compare balance parameters and fear of falling in geriatric individuals with and without type 2 diabetes mellitus (DM), and to investigate the relationship between balance and fear of falling in these groups. Method(s): The study included 31 type 2 DM patients who were diagnosed by a specialist and 29 age-matched controls. Fear of falling was assessed usi…	Arik M.I.; Kiloatar H.; Onbasi K.	Relationship between balance and fear of falling in geriatric type 2 diabetes mellitus patients.	10.21653/tfrd.390337
892	Objective: To investigate the associations between falls risk, fear of falling and physical activity in community-dwelling elderly people. Method(s): The study involved community-dwelling people aged 65 years and over, without diseases or conditions which could dramatically decrease their mobility. Timed up & go test was used to evaluate fall risk while physical activity was assessed by Physical …	Tamulaityte-Morozoviene I.; Tamosiunaite K.; Tamulaitiene M.; Dadoniene J.; Alekna V.	Relationship between falls risk, fear of falling and physical activity in elderly people.	10.1007/s00198-018-4465-1
893	Objective: To investigate the associations between physical activity, risk and fear of falling in elderly people. Method(s): The study involved community-dwelling Vilnius residents aged 65 years and over, without diseases or conditions which could dramatically decrease their mobility. A specially prepared questionnaire for demographic and falls data, the Tinneti test for assessment of fall risk, …	Tamosiunaite K.; Tamulaitiene M.; Alekna V.; Tamulaityte-Morozoviene I.	Relationship between physical activity, risk and fear of falling in elderly people.
894	OBJECTIVES: Fear of falling (FOF) poses a great risk of loss of independence among older adults. The objective of this study is to investigate the predictors for development and resolution of FOF among community dwelling older adults. METHODS AND POPULATION: We conducted longitudinal analysis of a community based cohort study. The inclusion criteria were age 70 and older, residing in the Bronx. E…	Oh-Park M.; Holtzer R.; Verghese J.	Fear of falling in community dwelling older adults.	10.1111/j.1752-8062.2010.00181-2.x
895	Aims: The purpose of the study was to evaluate the association between fear of falling and the performance of common functional balance tasks in older adults. Methods: A cross-sectional study was carried out with 43 older adults (mean age=78.8, SD=7.5) from a senior living facility. Fear of falling was assessed using a single-item question. Fourteen functional balance tasks of the Berg Balance Sc…	Wen-Ni Wennie Huang,Wen-Chou Chi,Li-Jing Hu	Associations between fear of falling and functional balance in older adults	10.12968/ijtr.2013.20.2.101
898	Falls are common among older adults and recognized as a serious health concern (see also Chapters 9 and 10). However, newly emerging as a health concern is the phenomenon of fear of falling. This fear can be a sequela of a fall (1-3, 9, 16) or independent of a history of falls. Falls can result in negative psychological outcomes and a loss of confidence in physical ability that was earlier referr…	Tennstedt, Sharon L.	Fear of falling
900	BACKGROUND: The three-time stand and walk test (TTSW) is a complex functional task used to determine muscle strength, balance, and fall risk in older individuals. This study hypothesized that TTSW is an appropriate tool for detecting frailty related to falls and the cognition of community-dwelling older adults. The study objectives were to assess the ability of the TTSW to determine frailty by ex…	Kumfu, Sirintip; Poncumhak, Puttipong	Predictive Ability of the Three-Time Stand and Walk Test to Determine Frailty and its Associations with Fear of Falling and Cognitive Function in Community-Dwelling Older Adults.	10.4235/agmr.22.0072
901	Outcome expectations are a determinant of exercise engagement and adherence. However, the factors that influence outcome expectations for exercise remain poorly understood for people with knee osteoarthritis. In this paper, a cross-sectional study was conducted by recruiting 211 older adults from three clinics in Southern Taiwan. This study explored older adults with knee osteoarthritis exercise …	Chu, Su-Feng; Wang, Hsiu-Hung	Outcome Expectations and Older Adults with Knee Osteoarthritis: Their Exercise Outcome Expectations in Relation to Perceived Health, Self-Efficacy, and Fear of Falling.	10.3390/healthcare11010057
902	Background: A third of adults aged 65 years and older fall every year, and falls are a common cause of unintentional injuries. Accurate identification of people at risk of falling is an important step in the implementation of preventive strategies. Objective: Our aim was to investigate the association of fall risk factors with number of reported falls in terms of incidence rate ratios and to deve…	Wapp, Christina; Mittaz Hager, Anne-Gabrielle; Hilfiker, Roger; Zysset, Philippe	History of falls and fear of falling are predictive of future falls: Outcome of a fall rate model applied to the Swiss CHEF Trial cohort.	10.3389/fragi.2022.1056779
903	INTRODUCTION: The ageing population poses an increasing burden to public health systems, particularly as a result of falls. Falls have been associated with poor gait and balance, as measured by commonly used clinical tests for poor gait and balance. Falls in older adults have the potential to lead to long-term issues with mobility and a fear of falling (FoF). FoF is measured by a variety of instr…	McColl, Lewis; McMeekin, Peter; Poole, Marie; Parry, Steve W	Is fear of falling key to identifying gait and balance abnormalities in community-dwelling older adults? Protocol of a mixed-methods approach.	10.1136/bmjopen-2022-067040
905	OBJECTIVE: Falls in older adults are associated with increased motor vehicle crash risk, possibly mediated by driving behavior. We examined the relationship of falls and fear of falling (FOF) with subsequent objectively measured driving habits. METHODS: This multi-site, prospective cohort study enrolled 2990 active drivers aged 65-79 (53% female). At enrollment, we assessed falls in the past year…	DiGuiseppi, Carolyn G; Hyde, Hailey A; Betz, Marian E; Scott, Kenneth A; Eby, David W; Hill, Linda L; Jones, Vanya C; Mielenz, Thelma J; Molnar, Lisa J; Strogatz, David; Li, Guohua; AAA LongROAD Research Team	Association of falls and fear of falling with objectively-measured driving habits among older drivers: LongROAD study.	10.1016/j.jsr.2022.08.007
908	BACKGROUND: Fear of falling is multifactorial in etiology and is associated with falls. It has been demonstrated that foot problems increase the risk of falls in older people. Therefore, the objective of this study was to investigate the associations of foot and ankle characteristics with fear of falling and mobility in community-dwelling older people. METHOD: One hundred and eighty-seven communi…	Pol, Fateme; Khajooei, Zahra; Hosseini, Sayed Mohsen; Taheri, Alireza; Forghany, Saeed; Menz, Hylton B	Foot and ankle characteristics associated with fear of falling and mobility in community-dwelling older people: a cross-sectional study.	10.1186/s13047-022-00593-w
909	The aim of this research was to determine the mediator role of frailty in the effect of fear of falling avoidance behavior on quality of life in the older adults. This descriptive and cross-sectional study was conducted with 312 individuals in Istanbul between June-October 2021. The Edmonton Frail Scale (EFS) score was 7.06+/-3.69, Fear of Falling Avoidance Behavior Questionnaire (FFABQ) score wa…	Ozturk, Damla; Ozer, Zulfinaz	The mediator role of frailty in the effect of fear of falling avoidance behavior on quality of life in older adults admitted to hospital.	10.1016/j.gerinurse.2022.09.010
910	BACKGROUND: Fear of falling (FOF) is a common and major health concern in older adults. The consequences of FOF include reduced physical performance, social activity, and health-related quality of life. Ramsay Hunt syndrome (RHS) is a herpes zoster-related facial nerve dysfunction accompanied by an erythematous vesicular rash on the ear or mouth that may complicate ipsilateral facial paralysis an…	Chou, Chih-Chieh; Lo, Yu-Tai; Su, Hui-Chen; Chang, Chia-Ming	Fear of falling as a potential complication of Ramsay Hunt syndrome in older adults: a case report.	10.1186/s12877-022-03606-2
911	BACKGROUND: Self-reported symptom causes of mobility difficulty that contribute to fear of falling (FOF) in older adults has not been fully explored as an area for intervention. AIMS: Identify the prevalence of self-reported symptoms causing mobility difficulties and to examine the difference in FOF by symptom category. METHODS: Conduct a secondary data analysis of a population-based cohort of co…	McKay, Michelle A; Mensinger, Janell L; O'Connor, Melissa; Utz, Madison; Costello, Alexander; Leveille, Suzanne	Self-reported symptom causes of mobility difficulty contributing to fear of falling in older adults.	10.1007/s40520-022-02253-2
912	BACKGROUND: Falls and fear of falling (FoF) inhibit healthy longevity and have been suggested to be associated with cognitive function. However, the domains of cognitive function that are associated with them remain controversial. It is speculated that clarifying this will help in the assessment of health status and interventions in the community. AIM: To analyse the associations between fall his…	Shiratsuchi, Daijo; Makizako, Hyuma; Nakai, Yuki; Bae, Seongryu; Lee, Sangyoon; Kim, Hunkyung; Matsuzaki-Kihara, Yuriko; Miyano, Ichiro; Ota, Hidetaka; Shimada, Hiroyuki	Associations of fall history and fear of falling with multidimensional cognitive function in independent community-dwelling older adults: findings from ORANGE study.	10.1007/s40520-022-02235-4
913	INTRODUCTION: Fear of falling has serious implications for health and is an important threat to autonomy. The purpose of this cross-sectional study was to investigate risk factors for fear of falling among Palestinian older adults in Hebron district. METHODS: A cross-sectional study was conducted among Palestinians > 60 years living in Hebron, West Bank. The Falls Efficacy Scale-International was…	Badrasawi, Manal; Hamdan, May; Vanoh, Divya; Zidan, Souzan; ALsaied, Tasneem; Muhtaseb, Tala B	Predictors of fear of falling among community-dwelling older adults: Cross-sectional study from Palestine.	10.1371/journal.pone.0276967
915	Fear of falling (FOF), a common phenomenon among older adults, may result in adverse health consequences. The strength of the association between FOF and physical function among older adults has not been well compared in previous studies. Therefore, a cross-sectional study was performed on 105 older adults to determine and compare the strength of the association between FOF and seven common physi…	Huang, Wen-Ni Wennie; Mao, Hui-Fen; Lee, Hsin-Min; Chi, Wen-Chou	Association between Fear of Falling and Seven Performance-Based Physical Function Measures in Older Adults: A Cross-Sectional Study.	10.3390/healthcare10061139
916	Objectives: To investigate the levels and interrelationships between fear of falling (FOF), physical activity (PA), social support (SS), and general self-efficacy (GSE) among older adults in a Nigerian community. Methods: This was a cross-sectional survey involving 100 older adults (65.0% females; mean age = 74.25 +/- 8.01 years) consecutively recruited from Nnewi community. Participants ' FOF, P…	Okoye, Emmanuel C; Onwuakagba, Ifeoma U; Akile, Cynthia C; Okonkwo, Uchenna P; Akosile, Christopher O; Mgbeojedo, Ukamaka G; Oyewumi, Taiwo J; Kubeyinje, Oluwaseun S	Social Support, General Self-Efficacy, Fear of Falling, and Physical Activity Among Older Adults in a Middle-Income Country.	10.1177/23337214221097750
[truncated: 35 more rows]
