# Supplementary material for: Fear of falling: Scoping review and topic analysis using natural language processing
Source: PLoS One. 2023 Oct 31;18(10):e0293554. doi: 10.1371/journal.pone.0293554 (PMC10617702; doi:10.1371/journal.pone.0293554)
Supplement: S3 File — (XLSX) [file pone.0293554.s003.xlsx]

## Sheet: Reviews and Protocols
id	Abstract	Authors	Title	doi
12	Background: Fear of falling (FOF) is prevalent among older adults and associated with adverse health outcomes. Over recent years a substantial body of research has emerged on its epidemiology, associated factors, and consequences. This scoping review summarizes the FOF literature published between April 2015 and March 2020 in order to inform current practice and identify gaps in the literature. M…	MacKay, Scott; Ebert, Patricia; Harbidge, Cathy; Hogan, David B	Fear of Falling in Older Adults: A Scoping Review of Recent Literature. [Review]	10.5770/cgj.24.521
18	Background/Objective: Fear of falling (FoF) and frailty are common problems in older adults. FoF can lead to self-imposed restriction of activities and then further decline in physical capacities that predispose older adults to frailty. Evaluating the association of these two geriatric syndromes may be the first step for understanding their complex relationship and might ultimately lead to establ…	de Souza, Larissa Franciny; Canever, Jaquelini Betta; Moreira, Bruno de Souza; Danielewicz, Ana Lucia; de Avelar, Nubia Carelli Pereira	Association Between Fear of Falling and Frailty in Community-Dwelling Older Adults: A Systematic Review. [Review]	10.2147/CIA.S328423
19	OBJECTIVE: Fear of falling (FOF) contributes to activity restriction and institutionalization among older adults, and exercise interventions are linked to reduction in FOF. Adhering to exercise principles and adapting optimal exercise parameters are fundamental to optimizing the effectiveness of exercise interventions. The purpose of this review was to describe FOF exercise interventions in commu…	Feng, Chengying; Adebero, Tony; DePaul, Vincent G; Vafaei, Afshin; Norman, Kathleen E; Auais, Mohammad	A Systematic Review and Meta-Analysis of Exercise Interventions and Use of Exercise Principles to Reduce Fear of Falling in Community-Dwelling Older Adults.	10.1093/ptj/pzab236
23	INTRODUCTION: Depression rates in older people worldwide vary from 10% to 15% of community-dwelling older persons. There are two others problems related to depression in old age, namely the high incidence of falls and the so-called fear of falling (FOF), with a prevalence ranging from 20% to 85%; it was initially considered a post-fall syndrome, which later as a fall-independent event. AIMS: Stud…	Gambaro, Eleonora; Gramaglia, Carla; Azzolina, Danila; Campani, Daiana; Molin, Alberto Dal; Zeppegno, Patrizia	The complex associations between late life depression, fear of falling and risk of falls. A systematic review and meta-analysis. [Review]	10.1016/j.arr.2021.101532
76	BACKGROUND AND OBJECTIVES: Fear of falling (FoF) is associated with decreased physical functioning and an increased fall risk. Interventions generally demonstrate moderate effects and optimized interventions are needed. Intervention characteristics, such as setting or delivery method may vary. We investigated which overarching intervention characteristics are associated with a reduction in FoF in…	Kruisbrink, Marlot; Delbaere, Kim; Kempen, Gertrudis I J M; Crutzen, Rik; Ambergen, Ton; Cheung, Kei-Long; Kendrick, Denise; Iliffe, Steve; Zijlstra, G A Rixt	Intervention Characteristics Associated With a Reduction in Fear of Falling Among Community-Dwelling Older People: A Systematic Review and Meta-analysis of Randomized Controlled Trials. [Review]	10.1093/geront/gnaa021
87	Background: The aim of the present systematic meta-analytical review was to quantify the effects of different mind-body interventions (MBI) involving meditative movements on relevant psychological health outcomes (i.e., quality of life (QoL), depressive symptoms, fear of falling (FoF) and sleep quality) in older adults without mental disorders. Methods: A structured literature search was conducte…	Weber, Manuel; Schnorr, Thiemo; Morat, Mareike; Morat, Tobias; Donath, Lars	Effects of Mind-Body Interventions Involving Meditative Movements on Quality of Life, Depressive Symptoms, Fear of Falling and Sleep Quality in Older Adults: A Systematic Review with Meta-Analysis.	10.3390/ijerph17186556
127	AIMS: To systematically review the evidence and determine the effectiveness of cognitive behaviour therapy-based multicomponent interventions on fear of falling and falls among community-dwelling older adults who are at risk of falling. DESIGN: A systematic review and meta-analysis. DATA SOURCES: Six electronic databases, including CENTRAL, CINAHL, EMBASE, PubMed, PsycInfo and Scopus, were search…	Chua, Claris Hui Min; Jiang, Ying; Lim, Der Shin; Wu, Vivien Xi; Wang, Wenru	Effectiveness of cognitive behaviour therapy-based multicomponent interventions on fear of falling among community-dwelling older adults: A systematic review and meta-analysis.	10.1111/jan.14150
128	Maintaining or improving quality of life (QoL) is a key outcome of clinical interventions in older people. Fear of falling (FoF) is associated with activity restriction as well as with poorer physical and cognitive functions and may be an important contributor to a diminished QoL. The objectives of this systematic review were to determine i) the effect of FoF on QoL in older people, ii) whether t…	Schoene, Daniel; Heller, Claudia; Aung, Yan N; Sieber, Cornel C; Kemmler, Wolfgang; Freiberger, Ellen	A systematic review on the influence of fear of falling on quality of life in older people: is there a role for falls?.	10.2147/CIA.S197857
155	BACKGROUND: The consequences of falls are devastating for patients with stroke. Balance problems and fear of falling are two major challenges, and recent systematic reviews have revealed that habitual physical exercise training alone cannot reduce the occurrence of falls in stroke survivors. However, recent trials with community-dwelling healthy older adults yielded the promising result that inte…	Liu, Tai-Wa; Ng, Gabriel Y F; Ng, Shamay S M	Effectiveness of a combination of cognitive behavioral therapy and task-oriented balance training in reducing the fear of falling in patients with chronic stroke: study protocol for a randomized controlled trial.	10.1186/s13063-018-2549-z
157	BACKGROUND: fear of falling is prevalent among older people and associated with various health outcomes. A growing number of studies have examined the effects of interventions designed to reduce the fear of falling and improve balance among older people, yet our current understanding is restricted to physiological interventions. Psychological interventions such as cognitive behavioural therapy (C…	Liu, Tai-Wa; Ng, Gabriel Y F; Chung, Raymond C K; Ng, Shamay S M	Cognitive behavioural therapy for fear of falling and balance among older people: a systematic review and meta-analysis.	10.1093/ageing/afy010
168	Fear of falling presents a significant problem for many older adults by reducing physical function and increasing the risk of future falls. Several different types of interventions have improved fear of falling and a summary of efficacious interventions will help clinicians recommend treatment options. Using the Arksey and O'Malley Framework for scoping reviews, the purpose of this review was to …	Whipple, Mary O; Hamel, Aimee V; Talley, Kristine M C	Fear of falling among community-dwelling older adults: A scoping review to identify effective evidence-based interventions. [Review]	10.1016/j.gerinurse.2017.08.005
192	OBJECTIVE: Based on a theoretical framework and sound evidence, this article describes a rehabilitation programme for patients with fear of falling after hip and pelvic fracture. RATIONALE: Based on exercise science principles, current knowledge from fall prevention, emotion regulation, and the Health Action Process Approach we developed a theoretical framework, from which the components of the i…	Kampe, Karin; Kohler, Michaela; Albrecht, Diana; Becker, Clemens; Hautzinger, Martin; Lindemann, Ulrich; Pfeiffer, Klaus	Hip and pelvic fracture patients with fear of falling: development and description of the "Step by Step" treatment protocol.	10.1177/0269215517691584
234	OBJECTIVE: to determine the effect of exercise interventions on fear of falling in community-living people aged >=65. DESIGN: systematic review and meta-analysis. Bibliographic databases, trial registers and other sources were searched for randomised or quasi-randomised trials. Data were independently extracted by pairs of reviewers using a standard form. RESULTS: thirty trials (2,878 participant…	Kumar, Arun; Delbaere, Kim; Zijlstra, G A R; Carpenter, Hannah; Iliffe, Steve; Masud, Tahir; Skelton, Dawn; Morris, Richard; Kendrick, Denise	Exercise for reducing fear of falling in older people living in the community: Cochrane systematic review and meta-analysis. [Review]	10.1093/ageing/afw036
255	Falls are the leading cause of injury-related morbidity and mortality among older adults. In addition to the resulting physical injury and potential disability after a fall, there are also important psychological consequences, including depression, anxiety, activity restriction, and fear of falling. Fear of falling affects 20 to 43% of community-dwelling older adults and is not limited to those w…	White, Ursula E; Black, Alex A; Wood, Joanne M; Delbaere, Kim	Fear of falling in vision impairment. [Review]	10.1097/OPX.0000000000000596
265	BACKGROUND: Fear of falling (FOF) and increased gait variability are both independent markers of gait instability. There is a complex interplay between both entities. The purposes of this study were (1) to perform a qualitative analysis of all published studies on FOF-related changes in gait variability through a systematic review, and (2) to quantitatively synthesize FOF-related changes in gait …	Ayoubi, Farah; Launay, Cyrille P; Annweiler, Cedric; Beauchet, Olivier	Fear of falling and gait variability in older adults: a systematic review and meta-analysis. [Review]	10.1016/j.jamda.2014.06.020
272	OBJECTIVE: Fear of falling (FOF) is an important threat to autonomy. Current interventions to reduce FOF have yielded conflicting results. A possible reason for this discrepancy could be its multicausality. Some risk factors may not have been identified and addressed in recent studies. The last systematic review included studies until 2006. METHODS: To identify additional risk factors for FOF and…	Denkinger, Michael D; Lukas, Albert; Nikolaus, Thorsten; Hauer, Klaus	Factors associated with fear of falling and associated activity restriction in community-dwelling older adults: a systematic review. [Review]	10.1016/j.jagp.2014.03.002
275	BACKGROUND: Fear of falling is common in older people and associated with serious physical and psychosocial consequences. Exercise (planned, structured, repetitive and purposive physical activity aimed at improving physical fitness) may reduce fear of falling by improving strength, gait, balance and mood, and reducing the occurrence of falls. OBJECTIVES: To assess the effects (benefits, harms and…	Kendrick, Denise; Kumar, Arun; Carpenter, Hannah; Zijlstra, G A Rixt; Skelton, Dawn A; Cook, Juliette R; Stevens, Zoe; Belcher, Carolyn M; Haworth, Deborah; Gawler, Sheena J; Gage, Heather; Masud, Tahir; Bowling, Ann; Pearl, Mirilee; Morris, Richard W; Iliffe, Steve; Delbaere, Kim	Exercise for reducing fear of falling in older people living in the community. [Review]	10.1002/14651858.CD009848.pub2
323	Long term care elders with fear of falling may restrict their activity resulting in declines in function and excess disability. To further explore this problem, a review of the literature was conducted. The search yielded 26 studies on the epidemiology of fear of falling in nursing homes and assisted living as well as intervention studies in these settings. Fear of falling is common, affecting mo…	Lach, Helen W; Parsons, Jill L	Impact of fear of falling in long term care: an integrative review. [Review]	10.1016/j.jamda.2013.02.019
335	This review explores underlying features that may influence fear of falling and the effectiveness of multifactorial falls prevention programs in community dwelling non-frail adults aged 65 and older. It also examines the interrelationship between fear of falling and multifactorial falls prevention interventions. A literature search of medical databases was conducted to identify articles that addr…	Svantesson, Ulla; Babagbemi, Buki; Foster, Lakicia; Alricsson, Marie	Influences on modern multifactorial falls prevention interventions and fear of falling in non-frail older adults: a literature review. [Review]	10.14740/jocmr1874w
350	Fear of falling has many health consequences among older adults and may lead to curtailment of activities, immobility, functional dependence, falls, and serious injury. The lack of clarity as to how to best measure fear of falling among high-risk, community-dwelling older adults defined as those who are nursing home eligible, functionally dependent, and vulnerable is further complicated by the mu…	Greenberg, Sherry A	Analysis of measurement tools of fear of falling for high-risk, community-dwelling older adults. [Review]	10.1177/1054773811433824
408	This study examines the effectiveness of interventions for decreasing the fear of falling by synthesizing the results of individual studies of fear of falling prevention. The mean weighted effect sizes (MWES) of six studies are computed. The overall MWES is .21 (N = 957; 95% CI .068-.362). Results indicate that interventions are effective in reducing the fear of falling or increasing fall efficac…	Dukyoo Jung; Juhee Lee; Lee, Sun-Mi	A meta-analysis of fear of falling treatment programs for the elderly.	10.1177/0193945908320466
419	Firstly, to explore whether depressive symptoms and fear of falling have been used as outcome measures in fall prevention trials. Secondly, to determine the effects of fall prevention trials on these variables among the aged. A literature search covering various medical databases was conducted to identify randomised controlled trials regarding the effects of fall prevention programmes on depressi…	Sjosten, N; Vaapio, S; Kivela, S-L	The effects of fall prevention trials on depressive symptoms and fear of falling among the aged: a systematic review. [Review] [63 refs]	10.1080/13607860701366079
420	BACKGROUND: fear of falling (FOF) is a major health problem among the elderly living in communities, present in older people who have fallen but also in older people who have never experienced a fall. The aims of this study were 4-fold: first, to study methods to measure FOF; second, to study the prevalence of FOF among fallers and non-fallers; third, to identify factors related to FOF; and last,…	Scheffer, Alice C; Schuurmans, Marieke J; van Dijk, Nynke; van der Hooft, Truus; de Rooij, Sophia E	Fear of falling: measurement strategy, prevalence, risk factors and consequences among older persons. [Review] [35 refs]	10.1093/ageing/afm169
425	OBJECTIVE: To describe the development process of a protocol for a fear of falling interdisciplinary intervention program based on the main factors associated with fear of falling. DESIGN/METHODS: The process of developing a protocol consisted of defining the target population, selecting the initial assessment components, adapting the intervention program based on findings about fear of falling a…	Gomez, Fernando; Curcio, Carmen-Lucia	The development of a fear of falling interdisciplinary intervention program.
433	The objective was to assess which interventions effectively reduce fear of falling in community-living older people. An extensive search for relevant literature comprised a database search of PubMed, EMBASE, PsycINFO, and the Cochrane Central Register of Controlled Trials; expert consultation; and manually searching reference lists from potentially relevant papers. Randomized, controlled trials t…	Zijlstra, G A Rixt; van Haastregt, Jolanda C M; van Rossum, Erik; van Eijk, Jacques Th M; Yardley, Lucy; Kempen, Gertrudis I J M	Interventions to reduce fear of falling in community-living older people: a systematic review. [Review] [52 refs]
520	PURPOSE: Fear of falling (FoF) is a common and debilitating problem for older people. Most multicomponent interventions show only moderate effects. Exploring the effective components may help in the optimization of treatments for FoF. MATERIALS AND METHODS: In a systematic review of five scientific literature databases, we identified randomized controlled trials with older community-dwelling peop…	Kruisbrink M.; Crutzen R.; Kempen G.I.J.M.; Delbaere K.; Ambergen T.; Cheung K.L.; Kendrick D.; Iliffe S.; Zijlstra G.A.R.	Disentangling interventions to reduce fear of falling in community-dwelling older people: a systematic review and meta-analysis of intervention components.	10.1080/09638288.2021.1969452
521	Objective(s): To explore existing literature related to fear of falling activity avoidance behavior (FFAB) among individuals with Parkinson's disease (PD). Data Sources: Databases searched included MEDLINE, Embase, Scopus, APA Psycinfo, CINAHL, Papers First, and ProQuest Dissertations and Theses (1960 - January 8, 2020). Study Selection: We included studies in English with participants diagnosed …	Rider J.; Longhurst J.; Landers M.; Lekhak N.	Fear of Falling Activity Avoidance Behavior Among Individuals with Parkinson's Disease: A Scoping Review.	10.1016/j.apmr.2021.07.485
527	Objectives Fear of falling is common among older adults and can increase fall-risk through premature activity restriction. Exergames, an emerging tool in fall prevention, combine exercise with interactive and adaptive game elements. This review examines the extent to which exergame interventions reduce fear of falling among community-dwelling older adults. Method(s): Guided by the PRISMA methodol…	Ge L.; Su T.-T.; An Y.; Mejia S.T.	The effectiveness of exergames on fear of falling in community-dwelling older adults: a systematic review.	10.1080/13607863.2021.1950615
530	Background: Fear of Falling (FOF) is a major public health concern among older adults, demanding effective solutions; exercise interventions might be the most promising single intervention to reduce FOF. A growing number of studies have shown the effectiveness of exercise intervention in reducing FOF among older adults, yet the characteristics of effective FOF exercise interventions are not clear…	Feng C.; Adebero T.; DePaul V.; Vafaei A.; Norman K.; Auais M.	Characteristics of exercise intervention in reducing fear of falling among community-dwelling older adults: A systematic review and a meta-analysis.	10.1111/jgs.17115
533	Objectives: This is a protocol for a Cochrane Review (intervention). The objectives are as follows:. To assess the effects (benefits and harms) of cognitive behavioural therapy (CBT), either alone or used in combination with exercise, for reducing fear of falling in older people living in the community.Copyright Â© 2021 The Cochrane Collaboration. Published by John Wiley & Sons, Ltd.	Lenouvel E.; Novak L.; Wirth T.; Denkinger M.; Dallmeier D.; Voigt-Radloff S.; Kloppel S.	Cognitive behavioural interventions for reducing fear of falling in older people living in the community.	10.1002/14651858.CD014666
542	Background: Fear of falling restricts mobility and increases fall risk among older adults. Fall-related efficacy (i.e. the confidence to perform activities without falling), a construct related to fear of falling, has also been associated with active living and fall prevention. This study statistically synthesized the program effects of A Matter of Balance Volunteer Lay Leader (AMOB/VLL) model, d…	Yoshikawa A.; Ramirez G.; Smith M.L.; Lee S.; Ory M.G.	Systematic review and meta-analysis of fear of falling and fall-related efficacy in a widely disseminated community-based fall prevention program.	10.1016/j.archger.2020.104235
577	Introduction: At least every fifth person over 65 years of age is scared of falling and fall-related consequences. Particularly for community-dwelling elderly, a fall can cause a sudden change in their previous independence. Consequently, older people restrict their physical activity and become socially isolated, which further increases their risk of falling. Little attention has been paid to int…	Fink A.; Schober D.	Fear of falling? Interventions to prevent or reduce fear of falling in community dwelling elderly: A systematic review.	10.1007/s41999-018-0097-4
579	Background Dysphagia and accidental falls are common in patients with HD; they can have serious consequences and may, therefore, lead to fear of choking (FoC) and fear of falling (FoF). In an initial exploration into fear of falling, Dutch HD nursing home residents were compared to non-HD residents. Although fall incidents were more common in Huntington residents than in non-Huntington residents,…	Kalkers K.; Derksen E.; Neyens J.C.L.; Schols J.M.G.A.; Roos R.A.C.	Fear of choking and fear of falling in Huntington's disease.	10.1136/jnnp-2018-EHDN.215
614	Fear of falling (FoF) is a common condition in older age. However, there is a paucity of research on its prevalence, impact and treatment in older people with dementia. People with dementia have an increased risk of falls which present a significant threat to their independence, as well as having a significant economic impact on health and social services. This review outlines the key issues in r…	Cox C.; Vassallo M.	Fear of falling assessments in older people with dementia.	10.1017/S0959259815000106
670	The objective of this review was to systematically describe and analyze fear of falling (FoF) in patients after a hip fracture, focusing on measurement instruments for FoF, the prevalence of FoF, factors associated with FoF, and interventions that may reduce FoF. Fifteen relevant studies were found through a systematic literature review, in which the PubMed, Embase, PsychINFO, and CINAHL database…	Visschedijk J.; Achterberg W.; Van Balen R.; Hertogh C.	Fear of falling after hip fracture: A systematic review of measurement instruments, prevalence, interventions, and related factors.	10.1111/j.1532-5415.2010.03036.x
675	In this review, we analyse original research articles in English and Spanish in which fear of falling (FoF) as a long-term syndrome defines the participants, or is the main outcome, or in cases where FoF is a secondary outcome, falls or activity are the main outcomes. FoF is difficult to measure. Attempts are made to do so by use of single questions or scales. Restriction in activity due to FoF i…	Perez-Jara J.; Walker D.; Heslop P.; Robinson S.	Measuring fear of falling and its effect on quality of life and activity.	10.1017/S0959259810000237
709	Introduction: Since fear of falling has been linked to self-restriction of activity, a further decline in physical functioning and a greater risk of falling, interventions, such as use of telecare, to address a person's fear are essential to reduce the risk of further falls. The aim of this critical review was to evaluate the association between older people's fear of falling and the use of telec…	Stewart, Lisa S. P; McKinstry, Brian	Fear of falling and the use of telecare by older people. [References].	10.4276/030802212X13418284515758
727	Objective: verify the bibliometrics indicators regarding to the scientific production available in online journals related to balance and fear of falling in aged. Method: a bibliometric study, whose sample was composed by 51 articles, published between 2008 and 2018, written in English and/or Portuguese, available in national and international databases. Results: the peak of productions was verif…	de Lima Carvalho Garcia KK,Costa Souto Duarte M,Di Lorenzo FlorÃªncio MV,Fialho Furtado GouvÃªa F	SCIENTIFIC PRODUCTION ABOUT BALANCE AND FEAR OF FALLING INTO THE ELDERLY: BIBLIOMETRIC STUDY	10.9789/2175-5361.rpcfo.v13.10171
733	Aim: The aim of this systematic review is to evaluate and synthesize published and unpublished literature on the effectiveness of a diverse range of exercise programs on back shape/posture, balance, falling and fear of falling in older people with hyperkyphosis. Objectives: The objective of this systematic review is to determine the effects of difference exercise programs on back shape/posture, b…	Duangkaew R,Bettany-Saltikov J,van Schaik P,Kandasamy G,Hogg J	PROTOCOL: Exercise interventions to improve back shape/posture, balance, falls and fear of falling in older adults with hyperkyphosis: A systematic review	10.1002/cl2.1101
734	Falls in older adults are a major health concern, yet the fear of falling, a common psychosocial response that can occur post-fall, has seldom been investigated. A scoping review was conducted to identify and map interventions that occupational therapists can use to manage the fear of falling psychosocial response (FoFPR) among older adults. Thirteen electronic databases were searched and 22 stud…	Wu SY,Brown T,Yu ML	Older Adults' Psychosocial Responses to a Fear of Falling: A Scoping Review to Inform Occupational Therapy Practice	10.1080/0164212X.2020.1735977
735	Objective: to verify if fear of falling is a risk factor in older people living in the community. Methods: A systematic review was conducted with a meta-analysis based on the Preferred Reporting Items for Systematic Reviews and MetaAnalyses. The PECOS search strategy was used: Patient - elderly person aged 60 years or above, living in a community with a previous history of falls; Exposure - Fear …	Pena SB,GuimarÃ£es HC,Lopes JL,Guandalini LS,Taminato M,Barbosa DA,de Barros AL	Fear of falling and risk of falling: a systematic review and meta-analysis	10.1590/1982-0194201900062
752	Approximately 30% of elderly community dwellers fall each year. A large number of exercise-based interventions have been designed to reduce fall incidence, the movement therapy of Tai Chi being used increasingly. The aim of this systematic review was to examine the current literature surrounding the effectiveness of Tai Chi in reducing the incidence of and fear of falling in older people. A compu…	Harling A,Simpson JP	A systematic review to determine the effectiveness of Tai Chi in reducing falls and fear of falling in older adults	10.1179/174328808x309241
811	Diabetic peripheral neuropathy (DPN) is the most common complication of diabetes mellitus. Our objective was to evaluate the efficacy of exercise interventions in DPN patients from randomized controlled trials. The primary outcomes were the risk of falls, fear of falling, balance and quality of life. Two reviewers independently selected studies from Embase, Medline, LILACS, CENTRAL, and PEDro. Th…	de Oliveira Lima, Renata Aparecida; Piemonte, Gabriela Andrade; Nogueira, Celia Regina; Nunes-Nogueira, Vania dos Santos	Efficacy of exercise on balance, fear of falling, and risk of falls in patients with diabetic peripheral neuropathy: a systematic review and meta-analysis	10.20945/2359-3997000000337
821	Background: Multiple Sclerosis (MS) is one of the most common diseases of the Central Nervous System (CNS). Numerous studies have reported Fear of Falling (FOF) among MS patients. FOF is a factor limiting physical activity. Regular physical activity is very important for maintaining good health and preventing the complications of MS patients and can make these people more active and reduce FOF. O…	Sedaghati, Parisa;Hosseini, Amir Hassan;Zarei, Hamed	Research Paper: Effect of Exercise Programs on Fear of Falling in Multiple Sclerosis: A Systematic Review and Meta-analysis of Randomized Clinical Trials	10.32598/CJNS.7.27.7
826	Introduction: Fear of falling (FOF) is a widespread problem affecting about 60% of people with multiple sclerosis (pwMS). Inflammatory lesions in the brain that are caused by the disease result in gait deficits and increase the risk of fall. Falls induce fear of falling and trigger a vicious circle, which in turn increases the likelihood of falling. Objective of this review was to provide an over…	Scholz, Maria;Haase, Rocco;Trentzsch, Katrin;Weidemann, Marie Luise;Ziemssen, Tjalf	Fear of falling and falls in people with multiple sclerosis: A literature review	10.1016/j.msard.2020.102609
828	Background: Falls are the second leading cause of death by accidental injury worldwide. The highest death rate is in older adults. Objective: To assess whether practicing the Pilates Method is effective in reducing falls and the risk of falling. Methods: A systematic review of original articles published from inception until October 2018. Databases consulted: Medline, PubMed, Google Scholar, Web …	Medina-Alvarado, K.;Igual-Camacho, C.;Villaplana-Torres, L. A.;Blasco, J. M.	The effects of the Pilates method on falls, risk and fear of falling in older adults: A systematic review	10.1016/j.ft.2020.03.006
834	Background: Maintaining and improving the quality of life is the subject and at the same time the objective of nursing not only in the practise, but also in the field of research. Fear of falling, which is a common phenomenon in the elderly population, can lead to limited activity and social participation, with a negative impact on the quality of life. Aim: The objective of the systematic review …	Bobkowska, Michaela;MatiÅ¡Ã¡kovÃ¡, Iveta	Fear of falling and quality of life in older adults: Systematic literature review
853	Posture is a complex sensory-motor behavior that can be influenced by the fear of falling (FoF) during environmental changes. The aim of this paper is to investigate the influence of FoF on orthostatic postural control in healthy individuals by a systematic review. Thirteen articles were selected. Some other articles (31 references) were used to contextualize and discuss the topic. Studies in the…	de Souza, NÃ©lio Silva;Martins, Ana Carolina Gomes;Alexandre, DÃ¢ngelo J.A.;Orsini, Marco;Bastos, Victor Hugo do Vale;Leite, Marco AntÃ´nio A.;Teixeira, Silmar;Velasques, Bruna;Ribeiro, Pedro;Bittencourt, Juliana;Matta, AndrÃ© Palma da Cunha;Filho, Pedro Moreira	The influence of fear of falling on orthostatic postural control: A systematic review	10.4081/ni.2015.6057
869	Objectives: To systematically review the instruments used to assess postural control and fear of falling in people with chronic obstructive pulmonary disease (COPD), and to synthesize and evaluate their breadth of content and measurement properties. Data Sources: MEDLINE, EMBASE, Web of Science, CINAHL, CENTRAL, PsycINFO, PEDro, and OTSeeker databases searched in September 2012. Study Selection: …	Oliveira, Cristino C.;Lee, Annemarie;Granger, Catherine L.;Miller, Kimberly J.;Irving, Louis B.;Denehy, Linda	Postural control and fear of falling assessment in people with chronic obstructive pulmonary disease: A systematic review of instruments, international classification of functioning, disability and health linkage, and measurement properties	10.1016/j.apmr.2013.04.012
885	OBJECTIVE: Tai Chi (TC) is an exercise training that is becoming increasingly popular as an intervention for single fall prevention. This meta-analysis was performed to evaluate the efficacy of TC on fall rate, fear of falling and balance in older people. METHODS: Randomized controlled trials published between 1988 and January 2009 were included. In the Netherlands (2009) we used random effects m…	Logghe, Inge H J; Verhagen, Arianne P; Rademaker, Arno C H J; Bierma-Zeinstra, Sita M A; van Rossum, Erik; Faber, Marjan J; Koes, Bart W	The effects of Tai Chi on fall prevention, fear of falling and balance in older people: a meta-analysis.	10.1016/j.ypmed.2010.06.003
904	BACKGROUND: Fear of falling (FoF) affects a large number of older people, whether they have a history of falls or not. This has an impact on their lives. FoF is a potentially modifiable factor, which has been identified as one of the most important threats to older people's autonomy. OBJECTIVES: To gain a comprehensive understanding of the phenomenon, we conducted a systematic review and meta-sum…	Baltes, Marion; Herber, Oliver Rudolf; Meyer, Gabriele; Stephan, Astrid	Fear of falling from the perspective of affected persons-A systematic review and qualitative meta-summary using Sandelowski and Barroso's method. [Review]	10.1111/opn.12520
914	Fear of falling is a geriatric condition that must be understood from both a clinical perspective and from the environment in which older adults live. This review aimed to describe the scientific evidence reported in the last 5 years regarding the fear of falling in older adults and its relationship with environmental factors. The relationships between fear of falling and environmental factors ar…	Rico, Claudia Liliana Valencia; Curcio, Carmen Lucia	Fear of Falling and Environmental Factors: A Scoping Review.	10.4235/agmr.22.0016
932	Introduction: The Fear of Falling (FoF) Working Group is part of the global initiative on fall prevention. Fear of falling is common, with an estimated prevalence of 21-85% in community-living older adults. Objective(s): Presenting recommendations on how to best assess and manage FoF in older adults. Method(s): We conducted a critical appraisal of existing evidence through narrative reviews, expe…	Ellen F.; Toby E.; Chris T.; Lisa M.; David H.; Rixt Z.G.A.; Lim M.L.; Manuel M.-O.; Kim D.; Ryota S.	Global guidelines for falls in older adults: Working group 12: Fear of falling.	10.1007/s41999-022-00711-8
943	Objective Even though 32%-83% for fear of falling (FoF) in patients with stroke, very little is known about the predictors of the problems. Therefore, we systematically reviewed the literature on risk factors for FoF in patients with stroke. Design A systematic review and meta-analysis Data sources PubMed, Embase, Cochrane Library database, Web of Science, CINAHL, PsycINFO, Grey literature and ot…	Xie Q.; Pei J.; Gou L.; Zhang Y.; Zhong J.; Su Y.; Wang X.; Ma L.; Dou X.	Risk factors for fear of falling in stroke patients: A systematic review and meta-analysis.	10.1136/bmjopen-2021-056340
944	Objectives: The aim of this study was to provide a comprehensive overview of the prevalence, measurement scales, related factors and interventions for fear of falling (FOF) among older adults in Southeast Asia. Study design: This was a systematic review. Method(s): Published research studies on FOF among older adults were searched using the following databases: PubMed, Cochrane Library, Scopus, A…	Vo M.T.H.; Thonglor R.; Moncatar T.J.R.; Han T.D.T.; Tejativaddhana P.; Nakamura K.	Fear of falling and associated factors among older adults in Southeast Asia: a systematic review.	10.1016/j.puhe.2022.08.012
953	Background There is impairment in maintaining balance while doing activities of daily living in aging individuals due to deterioration in the sensory, cognitive, and musculoskeletal systems. The positive effects of aerobic and resistance exercise in older people have already been established. Nowadays, researchers are stressing over the importance of multicomponent exercise programs where a combi…	Parveen, Arfa; Parveen, Sarah; Noohu, Majumi M.	Effect of concurrent and multi-component training on balance, fear of falling, and muscle strength in older adults: a review	10.1007/s11332-022-00990-5
964	Objective: To synthesize recent empirical evidence for the prevention and management of falls and fear of falling in patients with Parkinson's disease (PD). Data source: Database from PubMed, Cochrane Library, and EMBASE. Study design: Systematic review. Data collection: We searched the PubMed, Cochrane Library, and EMBASE databases for studies published from inception to February 27, 2021. Inclu…	Liu, Wen Yi;Tung, Tao Hsin;Zhang, Chencheng;Shi, Leiyu	Systematic review for the prevention and management of falls and fear of falling in patients with Parkinson's disease	10.1002/brb3.2690
966	Background: Virtual reality-based therapies is proposed in the rehabilitation of people with MS (pwMS). This systematic review aimed to summarize the effectiveness of virtual reality-based (VR) therapy on fear of falling (FoF) in pwMS. Methods: PubMed (via MedLINE), the Cochrane Library, CINAHL, Scopus, Web of Science, Google Scholar, and ProQuest databases were systematically searched from incep…	Akkan, Hakan;Kallem Seyyar, GÃ¼lce;Aslan, Burak;Karabulut, Erdem	The effect of virtual reality-based therapy on fear of falling in multiple sclerosis: A systematic review and meta-analysis	10.1016/j.msard.2022.103791
