# Supplementary material for: Fear of falling: Scoping review and topic analysis using natural language processing
Source: PLoS One. 2023 Oct 31;18(10):e0293554. doi: 10.1371/journal.pone.0293554 (PMC10617702; doi:10.1371/journal.pone.0293554)
Supplement: S4 File — (XLSX) [file pone.0293554.s004.xlsx]

## Sheet: Interventions
id	Abstract	Authors	Title	doi
2	BACKGROUND: Aging causes major changes that affect the performance of all senses, and as a result, a critical change in the quality of life is expected. Falling and the fear of falling is one of the major health risks that affect the quality of life among elderly, threatening their independent living. This study was conducted to determine the role of sensory stimulation on the quality of life and…	Seyyedrasooli, Alehe; Ghojazadehm, Morteza; Goljaryan, Sakineh; Hosseini, Mohammad-Salar; Esmaeilnezhad, Mahdieh	The Effect of Sensory Stimulation on Quality of Life of the Elderly and their Self-efficacy for Coping with the Fear of Falling.	10.4103/ijnmr.IJNMR_172_19
4	INTRODUCTION: In the elderly, functional balance, fear of falling, and independence in daily living activities are interrelated; however, this relationship may change under the influence of drug phase and the severity of disease in individuals with idiopathic Parkinson disease. This study aimed to investigate the association of functional balance, fear of falling, and independence in the Activiti…	Mehdizadeh, Maryam; Martinez-Martin, Pablo; Habibi, Seyed Amirhasan; Nikbakht, Negar; Alvandi, Faeze; Bazipoor, Parvane; Panahi, Ailin; Taghizadeh, Ghorban	The Association of Balance, Fear of Falling, and Daily Activities With Drug Phases and Severity of Disease in Patients With Parkinson.	10.32598/bcn.9.10.295
6	BACKGROUND: Hypoxic conditioning has been proposed as a new tool to mitigate the sarcopenia and enhance health-related function, but decrements in standing balance have been observed during hypoxia exposure. The aim of the study was to evaluate the effect of a hypoxic conditioning training on functional fitness, balance and fear of falling in healthy older adults. METHODS: A total of 54 healthy o…	Timon, Rafael; Camacho-Cardenosa, Marta; Gonzalez-Custodio, Adrian; Olcina, Guillermo; Gusi, Narcis; Camacho-Cardenosa, Alba	Effect of hypoxic conditioning on functional fitness, balance and fear of falling in healthy older adults: a randomized controlled trial.	10.1186/s11556-021-00279-5
9	BACKGROUND: Falling and fear of falling are among the most common problems of the elderly, which can cause illness, isolation, dependency and reduced quality of life in elderly. Exercise is recommended to prevent falling injuries in the elderly. AIM: This study aimed to examine the effect of Tai Chi exercise on the risk and fear of falling in older adults. MATERIALS AND METHODS: In this randomize…	Mortazavi, Hamed; Tabatabaeichehr, Mahbubeh; Golestani, Ali; Armat, Mohammad Reza; Yousefi, Mohammad Reza	The Effect of Tai Chi Exercise on the Risk and Fear of Falling in Older Adults: a Randomized Clinical Trial.	10.5455/msm.2018.30.38-42
16	This pilot trial explored the feasibility of group-based Otago exercise program (OEP) and its impact on fear of falling (FOF) and physical function among Chinese older adults living in nursing homes. The intervention group received group-based OEP for 12 weeks, while the control group received routine care. The modified Survey of Activities and Fear of Falling in the Elderly (mSAFFE), timed Up an…	Zou, Zhijie; Chen, Zhongwan; Ni, Zhao; Hou, Yibo; Zhang, Qing	The effect of group-based Otago exercise program on fear of falling and physical function among older adults living in nursing homes: A pilot trial.	10.1016/j.gerinurse.2021.12.011
17	BACKGROUND: Falls are a major public health problem. Fear of falling is highly prevalent amongst community-dwelling older adults who have already fallen and it is also a risk factor for recurrent falls. There has been limited research about the impact that exercises programs have on the fear of falling. The aim of this study was to evaluate whether the Otago Exercise Programme (OEP) reduced the f…	Angeles, Cidoncha-Moreno Maria; Laura, Albornos-Munoz; Consuelo, Company-Sancho Maria; Manuel, Rich-Ruiz; Eva, Abad-Corpa; Covadonga, Gonzalez-Pisano Ana; Otago Project Working Group	The effect that the Otago Exercise Programme had on fear of falling in community dwellers aged 65-80 and associated factors.	10.1016/j.archger.2022.104620
29	Objectives Physical exercise is a key intervention for improving functional ability and preventing falls in older people. However, the implemented interventions targeted balance, gait, and muscle strength, while little is known regarding motor control exercises in this population. Therefore, this study aimed to investigate the effects of a 12-week home-based motor control exercise program combine…	Stasi, Sophia; Tsekoura, Maria; Gliatis, John; Sakellari, Vasiliki	The Effects of a Home-Based Combined Motor Control and Ergonomic Program on Functional Ability and Fear of Falling: A Randomized Controlled Trial.	10.7759/cureus.18330
30	BACKGROUND: Older adults often experience physical, sensory, and cognitive decline. Therefore, they have a high risk of falls, which leads to severe health and psychological consequences and can induce fear of falling. Rehabilitation programs using exergames to prevent falls are being increasingly studied. Medimoov is a movement-based patient-personalized exergame for rehabilitation in older adul…	Lapierre, Nolwenn; Um Din, Nathavy; Igout, Manuella; Chevrier, Joel; Belmin, Joel	Effects of a Rehabilitation Program Using a Patient-Personalized Exergame on Fear of Falling and Risk of Falls in Vulnerable Older Adults: Protocol for a Randomized Controlled Group Study.	10.2196/24665
31	BACKGROUND: Falling is one of the most common problems in older adults and can lead to additional health problems. This study aimed to determine the effects of a multicomponent program on fall incidence and quality of life in older adult nursing home residents. METHODS: This was a quasi-experimental study with a pretest and post-test design. The study population comprised 55 older adults residing…	Bastami, Masoumeh; Azadi, Arman	Effects of a Multicomponent Program on Fall Incidence, Fear of Falling, and Quality of Life among Older Adult Nursing Home Residents.	10.4235/agmr.20.0044
36	INTRODUCTION: Intrinsic foot muscle weakness is a crucial cause of balance deficit in the elderly, which leads to a limited range of motion from the fear of falling and subsequently decreases the quality of life. Muscle strengthening via transcutaneous electrical stimulation (TENS) is an effective intervention; however, its effects on elderly people have rarely been reported. This study was condu…	Namsawang, Juntip; Muanjai, Pornpimol; Luangpon, Nongnuch; Kiatkulanusorn, Sirirat	The Effects of Electrical Stimulation Program on Navicular Height, Balance, and Fear of Falling in Community-Dwelling Elderly.	10.3390/ijerph18179351
41	Background and objective: Falls in elderly cause injury, mortality, and loss of independence, making Fear of Falling (FoF) a common health problem. FoF relates to activity restriction and increased fall risk. A voluntary intervention including fall risk assessment and prevention strategies was implemented to reduce falls in elderly patients with low energy fractures (LEF). The primary purpose of …	van der Vet, Puck C R; Kusen, Jip Q; Rohner-Spengler, Manuela; Link, Bjorn-Christian; Houwert, Roderick M; Knobe, Matthias; Babst, Reto; Henzen, Christoph; Schmid, Lukas; Beeres, Frank J P	Fear of Falling, Recurrence of Falls, and Quality of Life in Patients with a Low Energy Fracture-Part II of an Observational Study.	10.3390/medicina57060584
53	BACKGROUND: This study describes the process evaluation of an intervention developed to reduce fear of falling (FoF) after hip fracture, within an inpatient geriatric rehabilitation setting. This 'FIT-HIP intervention' is a multicomponent cognitive behavioral intervention, conducted by physiotherapists and embedded in usual care in geriatric rehabilitation in the Netherlands. A previous study (cl…	Scheffers-Barnhoorn, Maaike N; van Eijk, Monica; Schols, Jos M G A; van Balen, Romke; Kempen, Gertrudis I J M; Achterberg, Wilco P; van Haastregt, Jolanda C M	Feasibility of a multicomponent cognitive behavioral intervention for fear of falling after hip fracture: process evaluation of the FIT-HIP intervention.	10.1186/s12877-021-02170-5
86	OBJECTIVE: This study aimed to analyze the effects of white noise in walking on the walking time, state anxiety, and fear of falling of the elderly with mild dementia. METHODS: Subjects were 32 elderlies with mild dementia, and they divided into experimental group and control group, respectively. In the experimental group, walking program with white noise was applied 3 times a week for 4 weeks. W…	Son, Sung-Min; Kwag, Sung-Won	Effects of white noise in walking on walking time, state anxiety, and fear of falling among the elderly with mild dementia.	10.1002/brb3.1874
88	BACKGROUND: fear of falling and reduced fall-related self-efficacy are frequent consequences of falls and associated with poorer rehabilitation outcomes. To address these psychological consequences, geriatric inpatient rehabilitation was augmented with a cognitive behavioural intervention ("Step by Step") and evaluated in a RCT. METHODS: one hundred fifteen hip and pelvic fracture patients (age =…	Pfeiffer, Klaus; Kampe, Karin; Klenk, Jochen; Rapp, Kilian; Kohler, Michaela; Albrecht, Diana; Buchele, Gisela; Hautzinger, Martin; Taraldsen, Kristin; Becker, Clemens	Effects of an intervention to reduce fear of falling and increase physical activity during hip and pelvic fracture rehabilitation.	10.1093/ageing/afaa050
105	Exercise is recommended for people with osteoporosis, but the effect for people who have suffered vertebral fracture is uncertain. This study shows that a multicomponent exercise-program based on recommendations for people with osteoporosis improved muscle strength, balance, and fear of falling in older women with osteoporosis and vertebral fracture. INTRODUCTION: Guidelines for exercise strongly…	Stanghelle, B; Bentzen, H; Giangregorio, L; Pripp, A H; Skelton, D A; Bergland, A	Effects of a resistance and balance exercise programme on physical fitness, health-related quality of life and fear of falling in older women with osteoporosis and vertebral fracture: a randomized controlled trial.	10.1007/s00198-019-05256-4
107	BACKGROUND: Even though poor lighting at nighttime is an important risk factor for falls (and most falls occur during the night), lighting interventions to improve nightly lighting from bed to bathroom are rarely evaluated for fall prevention. OBJECTIVE: We tested the hypothesis that an automated guiding light would reduce nightly fear of falling (FOF) and increase sleep quality of community-dwel…	Tholking, Thessa W; Lamers, Eef C T; Olde Rikkert, Marcel G M	A Guiding Nightlight Decreases Fear of Falling and Increases Sleep Quality of Community-Dwelling Older People: A Quantitative and Qualitative Evaluation.	10.1159/000504883
116	Background: This study examined the implementation outcomes (program reach, fidelity, adaptations, responsiveness) of a peer-led program for older adults with fear of falling -Vivre en Equilibre (VEE). Method: VEE was implemented in six independent-living residences for older adults in Quebec (Canada) as part of an effectiveness study. Implementation outcomes were documented using attendance shee…	Lorthios-Guilledroit, Agathe; Filiatrault, Johanne; Richard, Lucie	Assessment of Implementation Outcomes of a Peer-Led Program Targeting Fear of Falling Among Older Adults.	10.1177/0733464819850083
122	PURPOSE: To evaluate the effectiveness of a combined balance-, strength-, and jumping-exercise intervention on a mini-trampoline performed by older women with osteopenia on static balance and functional mobility, gait speed, strength of the upper and lower limbs, fear of falling, as well as to investigate its influence on bone mineral density (BMD). PATIENT AND METHODS: Using a randomized control…	Posch, Markus; Schranz, Alois; Lener, Manfred; Tecklenburg, Katja; Burtscher, Martin; Ruedl, Gerhard; Niedermeier, Martin; Wlaschek, Werner	Effectiveness of a Mini-Trampoline Training Program on Balance and Functional Mobility, Gait Performance, Strength, Fear of Falling and Bone Mineral Density in Older Women with Osteopenia.	10.2147/CIA.S230008
124	BACKGROUND AND PURPOSE: Balance impairment is the predominant risk factor for falls in stroke survivors. This study examined the effects of body weight support-Tai Chi (BWS-TC) footwork on balance control among stroke survivors with fear of falling (FOF). MATERIALS AND METHODS: Twenty-eight stroke survivors with FOF were randomly allocated to either control or BWS-TC groups. Those in BWS-TC under…	Huang, ShangJun; Yu, XiaoMing; Lu, Yan; Qiao, Jun; Wang, HongLin; Jiang, Li-Ming; Wu, XuBo; Niu, WenXin	Body weight support-Tai Chi footwork for balance of stroke survivors with fear of falling: A pilot randomized controlled trial.	10.1016/j.ctcp.2019.101061
129	OBJECTIVES: Fear of falling (FoF) is common after hip fracture and can impede functional recovery because of activity restriction. The Fear of falling InTervention in HIP fracture geriatric rehabilitation (FIT-HIP intervention) was designed to target FoF and consequently to improve mobility. The aim of this study was to evaluate the effect of the FIT-HIP intervention in patients with FoF in geria…	Scheffers-Barnhoorn, Maaike N; van Eijk, Monica; van Haastregt, Jolanda C M; Schols, Jos M G A; van Balen, Romke; van Geloven, Nan; Kempen, Gertrudis I J M; Achterberg, Wilco P	Effects of the FIT-HIP Intervention for Fear of Falling After Hip Fracture: A Cluster-Randomized Controlled Trial in Geriatric Rehabilitation.	10.1016/j.jamda.2019.03.009
146	This research analyzes the fall history of a group of elderly people and studies the effects of an intervention program based on Adapted Utilitarian Judo (JUA) to teach fall control in subjects with fear of falling syndrome (FOF). We adopted a quasi-experimental research design with pre-post measurement of the experimental group, in a healthy, pre-fragile sample of 12 women aged 71.5 +/- 8 years,…	Toronjo-Hornillo, Luis; Castaneda-Vazquez, Carolina; Campos-Mesa, Maria Del Carmen; Gonzalez-Campos, Gloria; Corral-Pernia, Juan; Chacon-Borrego, Fatima; DelCastillo-Andres, Oscar	Effects of the Application of a Program of Adapted Utilitarian Judo (JUA) on the Fear of Falling Syndrome (FOF) for the Health Sustainability of the Elderly Population.	10.3390/ijerph15112526
151	OBJECTIVES: To evaluate the safety and acceptability of a novel 8-week intervention integrating exercise, exposure therapy, cognitive restructuring, and a home safety evaluation, conducted by a physical therapist, in reducing fear of falling and activity avoidance. To collect preliminary evidence of efficacy. DESIGN: Randomized pilot study comparing the intervention to time- and attention-equival…	Wetherell, Julie Loebach; Bower, Emily S; Johnson, Kristen; Chang, Douglas G; Ward, Samuel R; Petkus, Andrew J	Integrated Exposure Therapy and Exercise Reduces Fear of Falling and Avoidance in Older Adults: A Randomized Pilot Study.	10.1016/j.jagp.2018.04.001
152	The aim of this study was to evaluate the effects of a pop dance exergaming protocol on fall risk factors-depressive symptoms, fear of falling, and musculoskeletal function-in community-dwelling older female fallers and nonfallers. There were 47 community-dwelling older women assigned to the intervention group (IG) [fallers (n = 10, 69.8 +/- 4.3 years); nonfallers (n = 12, 68.9 +/- 3.3 years)] an…	Rodrigues, Elisangela Valevein; Gallo, Luiza Herminia; Guimaraes, Ana Tereza Bittencourt; Melo Filho, Jarbas; Luna, Bruna Cavon; Gomes, Anna Raquel Silveira	Effects of Dance Exergaming on Depressive Symptoms, Fear of Falling, and Musculoskeletal Function in Fallers and Nonfallers Community-Dwelling Older Women.	10.1089/rej.2017.2041
159	BACKGROUND: Fear of falling (FOF) is associated with restricted activities, increased risk of falling, and decreased quality of life. A Matter of Balance (AMOB) is an evidence-based programme designed to decrease FOF. The current study investigated the influence of the AMOB on activity avoidance caused by FOF in older adults using the Fear of Falling Avoidance Behavior Questionnaire (FFABQ), heal…	Sartor-Glittenberg, Cecelia; Bordenave, Elton; Bay, Curt; Bordenave, Lori; Alexander, Jeffrey L	Effect of a Matter of Balance programme on avoidance behaviour due to fear of falling in older adults.	10.1111/psyg.12310
163	Resistance training with instability (RTI) uses exercises with high motor complexity that impose high postural control and cognitive demands that may be important for improving postural instability and fear of falling in subjects with Parkinson's disease (PD). Here, we hypothesized that: 1) RTI will be more effective than resistance training (RT) in improving balance (Balance Evaluation Systems T…	Silva-Batista, Carla; Corcos, Daniel M; Kanegusuku, Helcio; Piemonte, Maria Elisa Pimentel; Gobbi, Lilian Teresa Bucken; de Lima-Pardini, Andrea C; de Mello, Marco Tulio; Forjaz, Claudia L M; Ugrinowitsch, Carlos	Balance and fear of falling in subjects with Parkinson's disease is improved after exercises with motor complexity.	10.1016/j.gaitpost.2017.12.027
169	BACKGROUND: Osteoarthritis (OA) is considered an established risk factor for falls. Published studies evaluating secondary falls prevention strategies among individuals with OA are limited. OBJECTIVE: To evaluate the effect of a personalized home-based exercise program to improve postural balance, fear of falling, and falls risk in older fallers with knee OA and gait and balance problems. DESIGN:…	Mat, Sumaiyah; Ng, Chin Teck; Tan, Pey June; Ramli, Norlisah; Fadzli, Farhana; Rozalli, Faizatul Izza; Mazlan, Mazlina; Hill, Keith D; Tan, Maw Pin	Effect of Modified Otago Exercises on Postural Balance, Fear of Falling, and Fall Risk in Older Fallers With Knee Osteoarthritis and Impaired Gait and Balance: A Secondary Analysis.	10.1016/j.pmrj.2017.08.405
176	PURPOSE: The purpose of this study was to provide information to develop a program to prevent repeated falls by analyzing the difference in gait, muscle strength, balance, and fear of falling according to their fall experience. METHODS: The study subjects were 110 elderly individuals aged over 60 years who agreed to their participation in this research. The study participants were categorized int…	Jeon, MiYang; Gu, Mee Ock; Yim, JongEun	Comparison of Walking, Muscle Strength, Balance, and Fear of Falling Between Repeated Fall Group, One-time Fall Group, and Nonfall Group of the Elderly Receiving Home Care Service.	10.1016/j.anr.2017.11.003
185	BACKGROUND/OBJECTIVE: Balance problems are common in older adults with Alzheimer's disease (AD). The objective was to study the effects of a Wii-Fit interactive video-game-led physical exercise program to a walking program on measures of balance in older adults with mild AD. METHODS: A prospective randomized controlled parallel-group trial (Wii-Fit versus walking) was conducted in thirty communit…	Padala, Kalpana P; Padala, Prasad R; Lensing, Shelly Y; Dennis, Richard A; Bopp, Melinda M; Roberson, Paula K; Sullivan, Dennis H	Home-Based Exercise Program Improves Balance and Fear of Falling in Community-Dwelling Older Adults with Mild Alzheimer's Disease: A Pilot Study.	10.3233/JAD-170120
194	BACKGROUND: Hip fracture is a common injury in the geriatric population. Despite surgical repair and subsequent rehabilitation programmes, functional recovery is often limited, particularly in individuals with multi-morbidity. This leads to high care dependency and subsequent use of healthcare services. Fear of falling has a negative influence on recovery after hip fracture, due to avoidance of a…	Scheffers-Barnhoorn, Maaike N; van Haastregt, Jolanda C M; Schols, Jos M G A; Kempen, Gertrudis I J M; van Balen, Romke; Visschedijk, Jan H M; van den Hout, Wilbert B; Dumas, Eve M; Achterberg, Wilco P; van Eijk, Monica	A multi-component cognitive behavioural intervention for the treatment of fear of falling after hip fracture (FIT-HIP): protocol of a randomised controlled trial.	10.1186/s12877-017-0465-9
209	BACKGROUND: In older adults, fear of falling (FOF) leads to a decline in daily physical activity quality of life and an increased risk of falling. The aim of this randomised controlled trial was to assess the effects of a 12-week home-based intervention program carried out by lay volunteers on FOF in frail older adults. METHODS: Thirty-nine participants were randomised to a physical training and …	Kapan, A; Luger, E; Haider, S; Titze, S; Schindler, K; Lackinger, C; Dorner, T E	Fear of falling reduced by a lay led home-based program in frail community-dwelling older adults: A randomised controlled trial.	10.1016/j.archger.2016.08.009
219	Fear of falling and balance impairment are prevalent in older adults and cause major morbidities for this population. The aim of this study was to evaluate the effect of Tai Chi Chuan on balance and fear of falling in community-dwelling older adults. This study was a single-blind randomized control trial. Sixty older adults were randomly allocated into two groups using a 4-cell random block desig…	Hosseini, Lida; Kargozar, Elham; Sharifi, Farshad; Negarandeh, Reza; Memari, Amir-Hossein; Navab, Elham	Tai Chi Chuan can improve balance and reduce fear of falling in community dwelling older adults: a randomized control trial.	10.12965/jer.1836488.244
223	BACKGROUND: Fear of falling is one of the most serious potential health problems. This issue is of high importance in the elderly with serious consequences such as limitations in daily activities, gait imbalance, social isolation, and increased risk of falling. One way to resolve this problem is the use of modern teaching methods such as demonstration and videos. The present study aimed at compar…	Najafi, Zohre; Barghi, Milad; Kooshyar, Hadi; Karimi-Mounaghi, Hossein; Rodi, Marzieh Zebardast	A Comparison of the Effect of Education through Video versus Demonstration on Fear of Falling in Nursing Home Residents of Mashhad, Iran.	10.4103/1735-9066.208160
224	BACKGROUND: Falls cause fear, anxiety and loss of confidence, resulting in activity avoidance, social isolation and increasing frailty. The umbrella term for these problems is 'fear of falling', seen in up to 85% of older adults who fall. Evidence of effectiveness of physical and psychological interventions is limited, with no previous studies examining the role of an individually delivered cogni…	Parry, Steve W; Bamford, Claire; Deary, Vincent; Finch, Tracy L; Gray, Jo; MacDonald, Claire; McMeekin, Peter; Sabin, Neil J; Steen, I Nick; Whitney, Sue L; McColl, Elaine M	Cognitive-behavioural therapy-based intervention to reduce fear of falling in older people: therapy development and randomised controlled trial - the Strategies for Increasing Independence, Confidence and Energy (STRIDE) study.	10.3310/hta20560
226	BACKGROUND: The ability to adjust walking to environmental context is often reduced in older adults and, partly as result of this, falls are common in this population. A treadmill with visual context projected on its belt (e.g., obstacles and targets) allows for practicing step adjustments relative to that context, while concurrently exploiting the great amount of walking practice associated with…	van Ooijen, Marielle W; Roerdink, Melvyn; Trekop, Marga; Janssen, Thomas W J; Beek, Peter J	The efficacy of treadmill training with and without projected visual context for improving walking ability and reducing fall incidence and fear of falling in older adults with fall-related hip fracture: a randomized controlled trial.	10.1186/s12877-016-0388-x
230	BACKGROUND: the study compares the effects of a Nintendo Wii exercise programme and a standard Gym-based exercise intervention on fear of falling, knee strength, physical function and falls rate in older adults. METHODS: eighty community-dwelling adults aged 60 years and above with short physical performance battery score of 5-9 points and modified falls efficacy scale (MFES) score of <=9 points …	Kwok, Boon Chong; Pua, Yong Hao	Effects of WiiActive exercises on fear of falling and functional outcomes in community-dwelling older adults: a randomised control trial.	10.1093/ageing/afw108
239	OBJECTIVE: Fear of falling is an important problem among older adults, even those with relatively low rates of objective fall risk, who are often overlooked as targets for intervention. METHOD: We developed and pilot tested a new intervention, Activity, Balance, Learning, and Exposure (ABLE), in a sample of 10 older adults with excessive fear of falling. The ABLE intervention integrates exposure …	Wetherell, Julie Loebach; Johnson, Kristen; Chang, Douglas; Ward, Samuel R; Bower, Emily S; Merz, Caroline; Petkus, Andrew J	Activity, balance, learning, and exposure (ABLE): a new intervention for fear of falling.	10.1002/gps.4393
244	OBJECTIVE: To determine the effect of yoga on balance and fear of falling in older adults. DESIGN: Randomized controlled trial. SETTING: Jahandidegan Center in Shiraz, southern Iran. PARTICIPANTS: Forty persons (17 men and 23 women) between the ages of 60-74 years with a Modified Falls Efficacy Scale (MFES) score <8 and a Berg Balance Scale (BBS) score <45. After completing the MFES questionnaire…	Nick, Narjes; Petramfar, Peyman; Ghodsbin, Fariba; Keshavarzi, Sareh; Jahanbin, Iran	The Effect of Yoga on Balance and Fear of Falling in Older Adults.	10.1016/j.pmrj.2015.06.442
246	OBJECTIVES: Although the fear of falling is common among elderly residents in long-term care facilities, interventions developed for fear of falling management is very rare. Of these limited interventions, most were exercise interventions with only limited testing. The cognitive-behavioural intervention can decrease the fear of falling; however no intervention of the kind was developed and assess…	Huang, Tzu-Ting; Chung, Meng-Ling; Chen, Fan-Ru; Chin, Yen-Fan; Wang, Bi-Hwa	Evaluation of a combined cognitive-behavioural and exercise intervention to manage fear of falling among elderly residents in nursing homes.	10.1080/13607863.2015.1020411
250	The aim of this study was to evaluate the effects of virtual reality and strength training on the balance, fear of falling and handgrip strength of older women with a history of falls. The fear of falling, mobility and grip strength were evaluated in 11 elderly fallers (72.4 +/- 5.2 years). The faller group was submitted to 12 weeks of virtual reality and muscle strength training. The results sho…	Prata, Melina Galleti; Scheicher, Marcos Eduardo	Effects of strength and balance training on the mobility, fear of falling and grip strength of elderly female fallers.	10.1016/j.jbmt.2014.11.013
252	OBJECTIVE: The purpose of our study was to evaluate the effects of six weeks of Pilates regarding functional balance, fear of falling and pain in community living women older than 65 years old with chronic low-back pain. STUDY DESIGN: A single blind controlled randomized trial of six weeks of Pilates in addition to physiotherapy treatment (n=50) vs. physiotherapy treatment alone (n=47) was conduc…	Cruz-Diaz, David; Martinez-Amat, Antonio; De la Torre-Cruz, Manuel J; Casuso, Rafael A; de Guevara, Nicolas Mendoza Ladron; Hita-Contreras, Fidel	Effects of a six-week Pilates intervention on balance and fear of falling in women aged over 65 with chronic low-back pain: A randomized controlled trial.	10.1016/j.maturitas.2015.07.022
274	BACKGROUND: Although effective community falls prevention programmes for the older persons have been described, challenges remain in translating proven interventions into daily practice. AIM: To evaluate the efficacy, feasibility and acceptability of a falls prevention programme that can be integrated into daily activities in a group of community-dwelling older adults with risk of falling. METHOD…	Yeung, Pui Yee; Chan, Wayne; Woo, Jean	A community-based Falls Management Exercise Programme (FaME) improves balance, walking speed and reduced fear of falling.	10.1017/S1463423614000024
284	The aim of this randomized trial was to compare the effects of Tai Chi with and without CBI on a primary outcome of reducing the fear of falling, and on secondary outcomes including encouraging better social engagement, improving self-perceived personal wellbeing, and achieving better mobility among elderly people with fear of falling. One hundred and twenty-two community-dwelling elderly people …	Liu, Yat Wa Justina; Tsui, Chi Man	A randomized trial comparing Tai Chi with and without cognitive-behavioral intervention (CBI) to reduce fear of falling in community-dwelling elderly people.	10.1016/j.archger.2014.05.008
285	BACKGROUND: Around 30% to 62% of older individuals fall each year, with adverse consequences of falls being by no means limited to physical injury and escalating levels of dependence. Many older individuals suffer from a variety of adverse psychosocial difficulties related to falling including fear, anxiety, loss of confidence and subsequent increasing activity avoidance, social isolation and fra…	Parry, Steve W; Deary, Vincent; Finch, Tracy; Bamford, Claire; Sabin, Neil; McMeekin, Peter; O'Brien, John; Caldwell, Alma; Steen, Nick; Whitney, Susan L; Macdonald, Claire; McColl, Elaine	The STRIDE (Strategies to Increase confidence, InDependence and Energy) study: cognitive behavioural therapy-based intervention to reduce fear of falling in older fallers living in the community - study protocol for a randomised controlled trial.	10.1186/1745-6215-15-210
287	OBJECTIVE: To evaluate the effects of a 12-week balance training programme on self-assessed function and disability in healthy community-dwelling older adults with self-perceived balance deficits and fear of falling. DESIGN: A prospective, randomized controlled trial. SETTING: Stockholm County, Sweden. PARTICIPANTS: A total of 59 community-dwelling older adults (42 women and 17 men) aged 67-93 we…	Roaldsen, Kirsti Skavberg; Halvarsson, Alexandra; Sahlstrom, Theres; Stahle, Agneta	Task-specific balance training improves self-assessed function in community-dwelling older adults with balance deficits and fear of falling: a randomized controlled trial.	10.1177/0269215514534087
289	UNLABELLED: This article explores the effect of a group-based exercise program and an educational session on the fear of falling among 89 women with osteoporosis and a history of vertebral fracture. This randomized clinical trial showed that the intervention had a positive and durable effect on the fear of falling. INTRODUCTION: The aim of this study was to evaluate the effect of an intervention …	Olsen, C F; Bergland, A	The effect of exercise and education on fear of falling in elderly women with osteoporosis and a history of vertebral fracture: results of a randomized controlled trial.	10.1007/s00198-014-2724-3
297	Falls and the fear of falling are major health concerns among older adults. The purpose of this study was to assess the effects of an evidence-based fall prevention program on the fear of falling and health-related quality of life among community-dwelling elders. The program consisted of 6 classes that covered topics such as risk factors for falls, balance exercises, medications, safe footwear, a…	Beauvais, Audrey; Beauvais, John E	Reducing the fear of falling through a community evidence-based intervention.	10.1097/NHH.0000000000000017
306	PURPOSE OF THE STUDY: To investigate the effects of 2 different health-promoting interventions on physical performance, fear of falling, and physical activity at 3-month, 1-year, and 2-year follow-ups of the study Elderly Persons in the Risk Zone. DESIGN AND METHODS: A randomized, three-armed, single-blind, and controlled study in which 459 independent and community-dwelling people aged 80 years …	Ziden, Lena; Haggblom-Kronlof, Greta; Gustafsson, Susanne; Lundin-Olsson, Lillemor; Dahlin-Ivanoff, Synneve	Physical function and fear of falling 2 years after the health-promoting randomized controlled trial: elderly persons in the risk zone.	10.1093/geront/gnt078
318	OBJECTIVES: The aim of this study was to assess whether a multicomponent cognitive behavioral group intervention is preferable to usual care in terms of (healthcare) costs and effects on fear of falling and activity avoidance. METHODS: This economic evaluation was embedded in a randomized controlled trial among 540 community-living adults in the Netherlands, aged 70 years and older who reported f…	van Haastregt, Jolanda C M; Zijlstra, G A Rixt; Hendriks, Marike R C; Goossens, Marielle E J B; van Eijk, Jacques Th M; Kempen, Gertrudis I J M	Cost-effectiveness of an intervention to reduce fear of falling.	10.1017/S0266462313000275
320	BACKGROUND AND AIM: Physical frailty has been regarded as a precursor state to disability and dependence on others for daily activities. Frail individuals are considered to be the group of patients that presents the most complex and challenging problems to health care professionals. The purpose of this study was to evaluate whether a 12-week functional circuit training program (FCT) could reduce …	Gine-Garriga, Maria; Guerra, Miriam; Unnithan, Viswanath B	The effect of functional circuit training on self-reported fear of falling and health status in a group of physically frail older individuals: a randomized controlled trial.	10.1007/s40520-013-0048-3
332	OBJECTIVE: Fear of falling is defined as an ongoing concern about falling that is not explained by physical examination. Focusing on the psychological dimension of this pathology (phobic reaction to walking), we looked at how virtual reality associated with serious games can be used to treat this pathology. METHODS: Participants with fear of falling were randomly assigned to either a treatment gr…	Levy, Fanny; Leboucher, Pierre; Rautureau, Gilles; Komano, Odile; Millet, Bruno; Jouvent, Roland	Fear of falling: efficacy of virtual reality associated with serious games in elderly people.	10.2147/NDT.S97809
334	[Purpose] The purpose of the present study was to investigate the effects of whole body vibration exercise in the horizontal direction on balance and fear of falling in the elderly. [Methods] This study was a case series of 17 elderly individuals. Participants performed whole body vibration exercise in the horizontal direction using a whole body vibration device for 15 minutes a day, 3 times a we…	Shim, ChungSin; Lee, YunBok; Lee, DongGeon; Jeong, BeomHo; Kim, JinBeom; Choi, YoungWoo; Lee, GyuChang; Park, Dong-Sik	Effect of whole body vibration exercise in the horizontal direction on balance and fear of falling in elderly people: a pilot study.	10.1589/jpts.26.1083
342	QUESTION: What is the effect of a balance training protocol with the Biodex Balance System in institutionalised older people with fear of falling? DESIGN: Randomised controlled trial with concealed allocation and assessor blinding. PARTICIPANTS: Forty older people who lived in a nursing home and had fear of falling. INTERVENTION: The experimental group completed a 12-week balance training protoco…	Gusi, Narcis; Carmelo Adsuar, Jose; Corzo, Hector; Del Pozo-Cruz, Borja; Olivares, Pedro R; Parraca, Jose A	Balance training reduces fear of falling and improves dynamic balance and isometric strength in institutionalised older people: a randomised trial.	10.1016/S1836-9553(12)70089-9
347	This randomized, controlled trial evaluated the effects of exercise on health-related quality of life (HRQoL) and fear of falling (FoF) among 149 home-dwelling older women. The 12-mo exercise program was intended to reduce the risk of falls and fractures. HRQoL was assessed by the RAND-36 Survey, and FoF, with a visual analog scale, at baseline, 12 mo, and 24 mo. On all RAND-36 scales, the scores…	Karinkanta, Saija; Nupponen, Ritva; Heinonen, Ari; Pasanen, Matti; Sievanen, Harri; Uusi-Rasi, Kirsti; Fogelholm, Mikael; Kannus, Pekka	Effects of exercise on health-related quality of life and fear of falling in home-dwelling older women.
348	BACKGROUND & PURPOSE: Lower limb amputation in older adults has a significant impact on balance, gait, and cardiovascular fitness, resulting in diminished community participation. The purpose of this case study was to describe the effects of a balance training program utilizing the Nintendo Wii TM Fit (Nintendo of America, Inc, Redmond, Washington) balance board and body-weight supported gait tra…	Miller, Carol A; Hayes, Dawn M; Dye, Kelli; Johnson, Courtney; Meyers, Jennifer	Using the Nintendo Wii Fit and body weight support to improve aerobic capacity, balance, gait ability, and fear of falling: two case reports.	10.1519/JPT.0b013e318224aa38
355	Fear of falling is a common concern among adults over age 65, which results in decreased activity levels. Cognitive-behavioral therapy (CBT) uses psychological techniques to redirect negative cognitive, emotional, or behavioral affects for improvement of self-efficacy and reduced fear of falling. The purpose of this case study is to describe the integration of CBT into the physical therapy (PT) m…	Vendrely, Ann; Messmer, Eric; Moseley, Jennifer	Integration of cognitive-behavioral therapy with gait training for a 58-year-old male with a fear of falling: a case report.	10.3109/09593985.2011.598221
361	The purpose of this study was to examine the influence of participating in an 8-week physical training (ie: balance or weight training) on psychosocial outcomes for independently living healthy older adults. Eighteen older adults (65 years old or older) voluntarily participated for this study. Participants were randomly and evenly distributed in 3 different groups such as balance, weight, or cont…	Kim, Sukwon; Lockhart, Thurmon; Roberto, Karen	The effects of 8-week balance training or weight training: For the elderly on fear of falling measures and social activity levels.
364	OBJECTIVE: To provide preliminary information about the relationships between self-reported fear of falling (FOF) in healthy community-dwelling women, number of falls, and recovery kinematics in response to a laboratory-induced trip. DESIGN: Cohort study. SETTING: Clinical research laboratory. PARTICIPANTS: A subset of community-dwelling older women (N=33) recruited from studies of laboratory-ind…	Marone, Jane R; Rosenblatt, Noah J; Troy, Karen L; Grabiner, Mark D	Fear of falling does not alter the kinematics of recovery from an induced trip: a preliminary study.	10.1016/j.apmr.2011.06.034
369	BACKGROUND: No previous study prospectively investigated the effects of subthalamic deep brain stimulation on fear of falling (FOF) and falls. AIM: The aim was to prospectively explore whether FOF and fall rate were affected after STN stimulation in people with Parkinson's disease (PD). METHODS: Twenty participants (mean age: 65, SD 6.4) were included. Falls and near falls were recorded (fall dia…	Nilsson, M H; Rehncrona, S; Jarnlo, G-B	Fear of falling and falls in people with Parkinson's disease treated with deep brain stimulation in the subthalamic nuclei.	10.1111/j.1600-0404.2010.01418.x
373	AIM: To examine the effectiveness of cognitive-behavioural strategies with/without intense Tai Chi exercise in reducing fear of falling among community-dwelling elderly adults. Background. Fear of falling is a major health problem among community-dwelling older persons. The prevalence of this fear ranges from 29% to 77%, indicating the importance of developing effective strategies to reduce fear …	Huang, Tzu-Ting; Yang, Lin-Hui; Liu, Chia-Yih	Reducing the fear of falling among community-dwelling elderly adults through cognitive-behavioural strategies and intense Tai Chi exercise: a randomized controlled trial.	10.1111/j.1365-2648.2010.05553.x
378	This study assessed the effects of multidimensional exercises on functional decline, urinary incontinence, and fear of falling in community-dwelling Japanese elderly women with multiple symptoms of geriatric syndrome (MSGS). Sixty-one participants were randomly assigned either to an intervention (n=31) or to a control group (n=30). For 3-month period, the intervention group received multidimensio…	Kim, Hunkyung; Yoshida, Hideyo; Suzuki, Takao	The effects of multidimensional exercise on functional decline, urinary incontinence, and fear of falling in community-dwelling elderly women with multiple symptoms of geriatric syndrome: a randomized controlled and 6-month follow-up trial.	10.1016/j.archger.2010.02.008
386	OBJECTIVE: To determine whether fear of falling (FoF) and balance improved after a 12-week yoga intervention among older adults. DESIGN: A 12-week yoga intervention single-armed pilot study. SETTING: A retirement community in a medium-sized university town in the Midwest. PARTICIPANTS: A convenience sample of adults (N=14) over the age of 65 years who all endorsed an FoF. INTERVENTION: Each parti…	Schmid, Arlene A; Van Puymbroeck, Marieke; Koceja, David M	Effect of a 12-week yoga intervention on fear of falling and balance in older adults: a pilot study.	10.1016/j.apmr.2009.12.018
388	PURPOSE: Individuals with osteoarthritis can experience difficulty walking and poor strength, possibly leading to falls and fractures. Exercise has been found to increase strength and bone mineral density. The purpose of this study was to determine the effects of 6 months of t'ai chi on knee muscle strength, bone mineral density, and fear of falling in older women with osteoarthritis. METHODS: Ei…	Song, Rhayun; Roberts, Beverly L; Lee, Eun-Ok; Lam, Paul; Bae, Sang-Cheol	A randomized study of the effects of t'ai chi on muscle strength, bone mineral density, and fear of falling in women with osteoarthritis.	10.1089/acm.2009.0165
390	BACKGROUND AND AIMS: Falls among older people are associated with injury, functional decline, fear of falling, and depression. This study aims to evaluate the effect of multifactorial fall prevention on function, fear of falling, health-related quality of life and psychological well-being. METHODS: 392 older people > or =65 years sustaining a fall, leading to treatment in the emergency room or ho…	Vind, Ane Bonnerup; Andersen, Hanne Elkjaer; Pedersen, Kirsten Damgaard; Joergensen, Torben; Schwarz, Peter	Effect of a program of multifactorial fall prevention on health-related quality of life, functional ability, fear of falling and psychological well-being. A randomized controlled trial.	10.3275/6628
396	OBJECTIVES: To evaluate the effects of a multicomponent cognitive behavioral intervention on fear of falling and activity avoidance in older adults. DESIGN: Randomized controlled trial. SETTING: Community-dwelling adults in the Netherlands. PARTICIPANTS: Five hundred forty adults aged 70 and older who reported fear of falling and fear-induced activity avoidance (280 intervention, 260 control). IN…	Zijlstra, G A Rixt; van Haastregt, Jolanda C M; Ambergen, Ton; van Rossum, Erik; van Eijk, Jacques Th M; Tennstedt, Sharon L; Kempen, Gertrudis I J M	Effects of a multicomponent cognitive behavioral group intervention on fear of falling and activity avoidance in community-dwelling older adults: results of a randomized controlled trial.	10.1111/j.1532-5415.2009.02489.x
404	BACKGROUND: Balance impairment is one of the most distressing symptoms in Parkinson's disease (PD) even with pharmacological treatment (levodopa). A complementary treatment is high frequency stimulation in the subthalamic nucleus (STN). Whether STN stimulation improves postural control is under debate. The aim of this study was to explore the effects of STN stimulation alone on balance performanc…	Nilsson, Maria H; Fransson, Per-Anders; Jarnlo, Gun-Britt; Magnusson, Mans; Rehncrona, Stig	The effects of high frequency subthalamic stimulation on balance performance and fear of falling in patients with Parkinson's disease.	10.1186/1743-0003-6-13
430	OBJECTIVE: To detect the effectiveness of incremental speed-dependent treadmill training on postural instability, dynamic balance and fear of falling in patients with idiopathic Parkinson's disease. DESIGN: Randomized controlled trial. SETTING: Ankara Education and Research Hospital, 2nd PM&R Clinic, Cardiopulmonary Rehabilitation Unit. SUBJECTS: Fifty-four patients with idiopathic Parkinson's di…	Cakit, Burcu Duyur; Saracoglu, Meryem; Genc, Hakan; Erdem, Hatice Rana; Inan, Levent	The effects of incremental speed-dependent treadmill training on postural instability and fear of falling in Parkinson's disease.
437	OBJECTIVE: To investigate the efficacy of a guided and graded home-based exercise program for improving a range of physical outcomes in older people. DESIGN: Controlled clinical trial of 16 weeks. SETTING: Two geographical areas in Gent, Belgium. PARTICIPANTS: 66 independent-living older people (age: 71-98) with a history of falls and moderate physical impairment. INTERVENTION: Twenty-four 30-min…	Delbaere, K; Bourgois, J; Van Den Noortgate, N; Vanderstraeten, G; Willems, Tine; Cambier, D	A home-based multidimensional exercise program reduced physical impairment and fear of falling.
439	BACKGROUND AND PURPOSE: It is important to determine the effect of adherence to a tai chi program on falls and related functional outcomes in older people. This study examined the effect of a community-based tai chi program on injurious falls, balance, gait, and fear of falling among people aged 65 years and older in Taiwan. SUBJECTS AND METHODS: In 6 rural villages in Taichung County, 1,200 subj…	Lin, Mau-Roung; Hwang, Hei-Fen; Wang, Yi-Wei; Chang, Shu-Hui; Wolf, Steven L	Community-based tai chi and its effect on injurious falls, balance, gait, and fear of falling in older people.
443	OBJECTIVES: Falls and fear of falling are a major health problem. We sought to determine the effectiveness of an educational intervention in reducing fear of falling and preventing recurrent falls in community-dwelling patients after a fragility fracture. METHODS: One hundred two community-dwelling patients aged 50 years or older who fell and sustained a wrist fracture and were treated at Emergen…	Rucker, Diana; Rowe, Brian H; Johnson, Jeffrey A; Steiner, Ivan P; Russell, Anthony S; Hanley, David A; Maksymowych, Walter P; Holroyd, Brian R; Harley, Charles H; Morrish, Donald W; Wirzba, Brian J; Majumdar, Sumit R	Educational intervention to reduce falls and fear of falling in patients after fragility fracture: results of a controlled pilot study.
446	OBJECTIVE: The present study reports on the development of a Dutch version of an American intervention for community-residing older persons in The Netherlands. Adaptation of this cognitive behavioural group intervention, to reduce fear of falling and avoidance of activity in older persons, was required before evaluation in a different setting. METHODS: The process of adaptation consisted of defin…	Zijlstra, G A Rixt; Tennstedt, Sharon L; van Haastregt, Jolanda C M; van Eijk, Jacques Th M; Kempen, Gertrudis I J M	Reducing fear of falling and avoidance of activity in elderly persons: the development of a Dutch version of an American intervention.
447	The aim of this report is to investigate the effects of 8 weeks of intensive Tai Chi Chuan (TCC) training on physiological function and fear of falling (FOF) in the less-robust elderly. Forty-nine community-dwelling elderly, aged 60 or older, were classified randomly into a TCC training or control group. Physical performance measures (including one-leg stance, trunk flexion, and walking speed) an…	Zhang, Jian-Guo; Ishikawa-Takata, Kazuko; Yamazaki, Hideo; Morita, Takae; Ohta, Toshiki	The effects of Tai Chi Chuan on physiological function and fear of falling in the less robust elderly: an intervention study for preventing falls.
453	OBJECTIVES: To determine whether an intense tai chi exercise program could reduce fear of falling better than a wellness education (WE) program in older adults who had fallen previously and meet criteria for transitioning to frailty. DESIGN: Cluster-randomized, controlled trial of 48 weeks' duration. SETTING: Ten matched pairs of congregate living facilities in the greater Atlanta area. PARTICIPA…	Sattin, Richard W; Easley, Kirk A; Wolf, Steven L; Chen, Ying; Kutner, Michael H	Reduction in fear of falling through intense tai chi exercise training in older, transitionally frail adults.
458	BACKGROUND: Fear of falling and associated activity restriction is common in older persons living in the community. Adverse consequences of fear of falling and associated activity restriction, like functional decline and falls, may have a major impact on physical, mental and social functioning of these persons. This paper presents the design of a trial evaluating a cognitive behavioural group int…	Zijlstra, Gar; van Haastregt, J C M; van Eijk, J Th M; Kempen, G I J M	Evaluating an intervention to reduce fear of falling and associated activity restriction in elderly persons: design of a randomised controlled trial [ISRCTN43792817].
463	We studied the effect of automatic fall detection units on the fear of falling. Participants were community alarm users living in the community aged over 75 years or those aged 60-74 years who had experienced a fall in the previous six months. Of those approached, 31% consented to take part; the main reason given for potential participants declining involvement was that they were happy with the t…	Brownsell, Simon; Hawley, Mark S	Automatic fall detectors and the fear of falling.
468	OBJECTIVES: To determine the relative effect of education and activity programs on fear of falling, balance, strength, and health status. DESIGN: A randomized intervention trial with two groups (education and activity); evaluators were blind to group allocation. SETTING: Motor performance laboratory at Queen's University. PARTICIPANTS: Thirty-eight community-dwelling seniors who reported a fear o…	Brouwer, Brenda J; Walker, Cathy; Rydahl, Sarah J; Culham, Elsie G	Reducing fear of falling in seniors through education and activity programs: a randomized trial.
471	The purpose of this study was to determine the effects of Tai Chi exercise among older women. Multiple regression analysis revealed statistically significant improvements in scores for balance (p <.001), functional mobility (p <.05), and fear of falling (p <.001) and associated demographic factors. Three months of twice weekly, 30-minute Tai Chi classes was associated with statistically significa…	Taggart, Helen M	Effects of Tai Chi exercise on balance, functional mobility, and fear of falling among older women.
488	A randomized, single-blind controlled trial was conducted to test the efficacy of a community-based group intervention to reduce fear of falling and associated restrictions in activity levels among older adults. A sample of 434 persons age 60+ years, who reported fear of falling and associated activity restriction, was recruited from 40 senior housing sites in the Boston metropolitan area. Data w…	Tennstedt, S; Howland, J; Lachman, M; Peterson, E; Kasten, L; Jette, A	A randomized, controlled trial of a group intervention to reduce fear of falling and associated activity restriction in older adults.
505	Our aim in this study was to analyze the effects of a home exercise program of calisthenic exercises delivered through telerehabilitation on physical performance, depression, and risk of falling in elder adults. Our participants were elder adults aged 65 and over, divided into exercise and control groups. We initiated a 4-week telerehabilitation calisthenic exercise program in the exercise group …	Tekin F.; Cetisli-Korkmaz N.	Effectiveness of a Telerehabilitative Home Exercise Program on Elder Adults' Physical Performance, Depression and Fear of Falling.	10.1177/00315125221087026
523	BACKGROUND: Gait and balance impairment are typical symptoms of idiopathic normal pressure hydrocephalus (INPH), implicating that falls may afflict these patients. OBJECTIVE(S): To investigate falls, related injuries, and associated psychological features, before and after shunt surgery for INPH and compared to the general population. METHOD(S): The study included 176 patients shunted for INPH an…	Larsson J.; Israelsson H.; Eklund A.; Lundin-Olsson L.; Malm J.	Falls and Fear of Falling in Shunted Idiopathic Normal Pressure Hydrocephalus - The Idiopathic Normal Pressure Hydrocephalus Comorbidity and Risk Factors Associated with Hydrocephalus Study.	10.1093/neuros/nyab094
543	Irrational fear of falling is defined by the high degree of psychological fear a person has of falling when in reality, that person is at low physiological risk of falling. It is a significant problem in older people and may manifest from previous falls or fall-related depression and/or anxiety. If untreated, it may lead to increased falling, decreased mobility, social isolation, and decreased pa…	Thiamwong L.; Decker V.B.	Overcoming an Irrational Fear of Falling: A Case Study.	10.1177/1534650120942322
561	Background: Fear of falling (FOF) is a known risk factor for falls and subsequent activity restriction which has implications for quality of life and frailty level in older persons.1 Te Integrated Care Team for Older Persons in Sligo provides home-based rehabilitation for the acutely frail older adult. We noted that fear of falling was a commonly identified problem in our referral group following…	Murphy E.; McLoughlin P.; O'Sullivan F.; Connellan C.	An integrated approach to fear of falling.	10.1093/ageing/afz103.212
566	Background: Several studies indicate that fear of falling (FoF) can impede on older adults' social participation and quality of life and increase their fall risks. However, few fall prevention programs include FoF among their intervention targets. A peer-led group intervention targeting FoF (Vivre en Equilibre-VEE) was developed in Quebec (Canada) based on a cognitive-behavioral program that had …	Filiatrault J.; Lorthios-Guilledroit A.; Desrosiers J.; Gauvin L.; Richard L.; Levasseur M.; Parisien M.; Negron-Poblete P.	Long term impact of a peer-led health promotion program offered to older adults with fear of falling.	10.1111/jgs.15898
575	Purpose: To evaluate the long-term effects from a 12-week balance-training programme on self-rated physical function and disability in healthy older adults with a tendency to fall and fear of falling. Method(s): RCT, 59 participants, 67-93 years (42 women). The participants were randomised to an exercise group (n = 38) and a control group (n = 21). The intervention consisted of a specific and pro…	Lindgren C.; Stahle A.; Halvarsson A.	Long-term effects of self-reported physical function and disability after participation in an individually adjusted and specific progressive balance training programme for older adults with fear of falling and tendency to fall.	10.1080/21679169.2018.1429491
576	Introduction Fear of falling is a major problem facing the health care system. No clear evidence exists as to the most effective management approach although a need for both psychological and physical intervention is recognised. The Alexander Technique (AT) is primarily an educational holistic self-management approach which improves balance and has psychological benefits. This small scale mixed m…	Glover L.; Kinsey D.; Clappison D.J.; Gardiner E.; Jomeen J.	"I never thought I could do that...": Findings from an Alexander Technique pilot group for older people with a fear of falling.	10.1016/j.eujim.2017.11.008
599	Background/Objective: Balance problems are common in older adults with Alzheimer's disease (AD). The objective of this study was to compare the effects of a Wii-Fit interactive video-game-led exercise program to a walking program on measures of balance in older adults with mild AD. Method(s): A prospective randomized controlled parallel-group trial was conducted in 30 community dwelling older adu…	Padala K.P.; Padala P.; Lensing S.Y.; Dennis R.A.; Bopp M.M.; Parkes C.M.; Garrison M.K.; Roberson P.K.; Sullivan D.H.	Home-based exercise program improves balance and fear of falling in community dwelling older adults with mild Alzheimer's disease.	10.1111/%28ISSN%291445-5994
601	Introduction: This study was aimed to examine the effects of Tai Chi Chuan on the fear of falling, balance, and physical self-perception in the elderly. Material(s) and Method(s): This controlled trial using blocked randomization was stratified by sex, age, and history of falls and conducted with 44 elderly participants, of which 20 underwent Tai Chi Chuan training as experimental group and 24 se…	Birimoglu Okuyan C.; Bilgili N.	Effect of tai chi chuan on fear of falling, balance and physical self-perception in elderly: A randomised controlled trial.
605	Objectives: Increased fear of falling has been associated with increased fall risk, reduced physical activity, and impaired physical function in the elderly. The aim of this study was to analyse the immediate effect of a fall prevention exercise programme on fear of falling in a community sample of elderly Portuguese. Method(s): A randomized controlled trial was performed. Twenty-eight volunteers…	Ferreira A.; Chaves P.; Simoes D.	The effect of a fall prevention exercise programme on fear of falling in the elderly.
608	Objective: to assess the relationship between the fear of falling and the functional gain. Method(s): prospective and observational study of 60 patients (73.3% women); mean age: 81.5 +/- 7.9 years. Main diagnosis, functional status at admission [Barthel index (BIA)] and at discharge (BID) were registered. Functional gain (FG) was calculated by the difference between BID and BIA (in two patients F…	Roqueta C.; Ronquillo N.; Arnau-Barres I.; Martin M.; Miralles R.; Vazquez O.	Fear of falling and functional gain in patients admitted to an intermediate care unit.
613	BACKGROUND: Falls are a major health problem among the elderly, and balance exercises can improve balance in the elderly and help reduce the risk of falls. OBJECTIVE(S): The purpose of the present study was to investigate the effect of balance training using Pedalo equipment on balance and fear of falling in elderly people. METHOD(S): Nineteen elderly people participated in this study center. Sub…	Lee G.C.	Balance training using Pedalo equipment for improving balance and fear of falling in elderly people: A preliminary study.	10.3233/IES-150581
617	Fear of Falling (FoF) (sometimes called postfall syndrome) is a disabling fear that may affect between 20% and 85% of community-dwelling older adults (Bertera & Bertera, 2008; Zijlstra et al., 2007). Older persons who are afraid of falling quickly find themselves caught in a vicious circle: the more they restrict their activities, the more they become frail (inactivity reduces the mass and streng…	Grenier S.; Payette M.-C.; Filiatrault J.; Bherer L.; Bruneau M.-A.; Benyebdri F.; Bertrand J.-A.; Clerc D.; Comte F.; Cruz D.S.; Menard C.; Nadeau A.; Nguyen P.; Minh Vu T.T.; Saint-Martin M.	Multicomponent intervention strategies for managing fear of falling and related anxiety in older people.	10.1017/S1041610215002148
621	Background: Hydrotherapy has been often recommended for older people, by presenting a secure activity, less prone to falls and with good acceptance and adherence to treatment, and it has been the subject of investigations regarding balance recovery in this population. Therapeutic exercise in water has an important role in preventing, maintaining and improving the functionality of older people. Pu…	Sa C.; Palmeira A.	Results of a hydrotherapy program on balance, risk of falls, fear of falling and quality of life in older people.	10.1016/j.physio.2015.03.1227
627	Falling is a serious public health issue, and many studies have examined the effects of balance programs on fall risk, balance, gait, and balance self-efficacy. However, few studies have focused on changes in leisure self-efficacy and leisure-based fear of falling. The purpose of this study was to examine changes in older adults' perceptions of leisure efficacy, balance self-efficacy, and leisure…	Headley C.M.; Payne L.	Examination of a fall prevention program on leisure and leisure-based fear of falling of older adults.	10.1515/ijdhd-2013-0023
629	Background: Poor balance is a major risk factor for falls and fear of falling, and exercise which specifically challenges balance is the most effective intervention for preventing falls. This cohort study described the effects of participation in a 3-month simple home-based balancing training program on measures of balance performances and fear of falling in Thai older adults. Method(s): The part…	Thiamwong L.; Suwanno J.	Effects of simple balance training on balance performance and fear of falling in rural older adults.	10.1016/j.ijge.2013.08.011
639	Introduction: Fall prevention in the elderly is an important public health issue. Multi-component fall prevention programs (FPPs) are endorsed in evidence-based reviews and practice guidelines as effective falls prevention interventions. FPPs are modestly successful at preventing falls and improving balance but have little impact on falls-related confidence, fear of falling or fear-related avoida…	Iaboni A.; Banez C.; Lam R.; Liu B.A.; Maki B.E.; Jones S.A.; Flint A.J.	The effect of depression on fear of falling in a falls prevention program.
644	Introduction: Falls are a serious health concern for older people and a major health care cost. Fear of falling is a strong risk factor for falls. The relative role of vision in falls and fear of falling is still a matter of debate. The aim of this study was to determine if impaired visual acuity or contrast sensitivity is significantly associated with a history of falls and/or fear of falling in…	Duggan E.; Finucane C.; Cronin H.; O'Regan C.; Savva G.; Loughman J.; Kenny R.A.	Vision, falls and fear of falling in an older IRISH population: Findings from the IRISH longitudinal study on ageing (TILDA).	10.1093/ageing/aft019
649	Background: Guidelines for falls prevention published by the National Institute for Clinical Excellence (2004) recommend a multifactorial falls' risk assessment and interventions aimed at modifying risk factors which include fear of falling and home hazard assessment and intervention. Methods/Intervention: The Falls Efficacy Scale International (FESI) is a seven item scale used to measure the cli…	Cannon E.; Cannon J.; Simms L.	A study of the impact of occupational therapy home assessment visits on reducing fear of falling in an elderly population.	10.1007/s11845-013-0985-z
667	Background and Purpose: Previous studies have shown improvement of balance after exercise intervention in elderly subjects. The objectives of this study were to examine the effect of exercise intervention on (1) balance tests (Functional Reach, Timed Up and Go and Step Test) and (2) fear of falling in elderly subjects. Method(s): A total of 36 subjects (27 females and 9 males) aged from 65 to 89 …	Kuo S.L.; Nitz J.C.	Effect of exercise intervention on balance and fear of falling in elderly subjects.	10.1016/j.hkpj.2011.08.012
671	Introduction.- Depression is a common problem following hip fracture as well as fear of falling. While there are a number of studies determining depressive symptoms after hip fracture there is limited data on fear of falling following hip fracture. The objective of this study was to establish possible changes in fear of falling and depressive symptoms during rehabilitation and after discharge. Me…	Benzinger P.; Zijlstra G.A.R.; Pfeiffer K.; Becker C.	Fear of falling and depressive symptoms in older persons recovering from hip fracture.	10.1016/j.eurger.2010.07.009
673	Introduction.- To enable older persons to stay at home as long as possible, various kinds of technology, such as safety alarms, are used at home. New communication technology and services like a mobile alarm to move around more freely, can be used to further improve health care for older persons. The aim of this study was to investigate mobility of older persons with a mobile safety alarm and the…	Scheffer A.C.; Scholte Op Reimer W.J.; Van Dijk N.; Van Munster B.C.; De Rooij S.E.	The effect of a mobile safety alarm on going outside, feeling safe, fear of falling and quality of life in community living older persons. A randomized trial.	10.1016/j.eurger.2010.07.007
683	Objective: To determine whether restoration of sensation, impaired due to diabetic peripheral neuropathy (DPN), would reduce the number of falls and the fear of falling and improve activities of daily living (ADL) in a Medicare-aged population. Design(s): Retrospective cohort study of patients with documented, monochromatic near-infrared phototherapy (MIRETM)-mediated, symptomatic reversal of DPN…	Powell M.W.; Carnegie D.H.; Burke T.J.	Reversal of diabetic peripheral neuropathy with phototherapy (MIRETM) decreases falls and the fear of falling and improves activities of daily living in seniors.	10.1093/ageing/afi215
692	Fear of falling influences postural strategies used for balance, and is key in the maintenance of independent living and quality of life as adults age. However, there is a distinct need for methodology that aims to specifically address and prime fear under dynamic conditions, and to better determine the role of fear in movement preparation. This preliminary study investigated how fear priming inf…	Stamenkovic, Alexander; van der Veen, Susanne M; Thomas, James S	Fear priming: A method for examining postural strategies associated with fear of falling. [References].	10.3389/fnagi.2020.00241
697	Background and Purpose: There is a high prevalence of injurious falls in the geriatric. population due to numerous factors including age-related declines in strength, aerobic. capacity, and vision, and increases in the fear of falling. The purpose of this manuscript is. to investigate the efficacy of the combination of lower extremity strengthening exercises. and balance training on reducing fear…	Hayes, Julia Victoria	A multifactorial intervention program for reducing fear of falling and fall risk in the geriatric population.
701	The purpose of this study was to measure effects of a fall education program and a floor-rise intervention on fear of falling. FOF was established in 63 independent older adults (range = 73-102 years). Educational materials (Centers for Disease Control and Prevention [CDC], 2013) were presented to participants who were subdivided into education-only and fall-recovery floor-rise training groups. F…	Cox, Teresa B; Williams, Kathleen	Fall recovery intervention and its effect on fear of falling in older adults. [References].	10.1080/01924788.2016.1158594
706	There is a need to provide interventions that are of interest to older adults who are not inclined to participate in conventional exercise programs and that can improve balance and fear of falling. One purpose of this pilot study was to assess feasibility and acceptability of an eight-week (3x/wk, 90-minute sessions) multifaceted, small group, experiential, and educational walking program (B-Acti…	Dattilo, John; Martire, Lynn; Gottschall, Jinger; Weybright, Elizabeth	A pilot study of an intervention designed to promote walking, balance, and self-efficacy in older adults with fear of falling. [References].	10.1080/03601277.2013.768067
710	A growing body of work suggests that negative stereotypes of, and associations between, falling, fear of falling, and ageing, may mean that older adults reject falls information and advice. Against a widely accepted backdrop of demographic ageing in Europe and that alleviating the impacts of falls and fear of falling are pressing health care matters, this is a critical issue. This paper describes…	Bailey, Cathy; King, Karen; Dromey, Ben; Wynne, Ciaran	Fear of falling and older adult peer production of audio-visual discussion material. [References].	10.1080/03601277.2010.485024
711	Fear of falling (FOF) is a major health care concern within the elderly population. The main purpose of this study was to examine the effects of a six-week intervention that used Guided Relaxation and Exercise Imagery (GREI) techniques on lowering FOF rates among community dwelling adults aged 60 and above. A total of 184 older adults (mean age = 73.2) participated in a series of mobility (TUG; S…	Kim, Bang Hyun (Bryan)	The effects of guided relaxation and exercise imagery on older adults with a fear of falling.
715	In this study, the potential value of Tai Chi in improving dynamic balance and falls self-efficacy in a healthy elderly sample was investigated. Performance of the 33 Tai Chi practitioners on the 8-foot-up-and-go balance test and the scores on the Falls Self-Efficacy Scale was compared with a nonpredictor control group. A multivariate analysis of variance demonstrated that there was not a signifi…	Busing, J. Kyle	Determining the effects of Tai Chi on dynamic balance and fear of falling in an elderly population. [References].	10.1300/J016v30n02_04
717	Background: Individuals who fear falling may restrict themselves from performing certain activities and may increase their risk of falling. Such fear, reflected in the form of falls efficacy, has been measured in only a small number of studies measuring the effectiveness of exercise interventions in the elderly. This may be due to the various types of exercise that can be performed. Hence the eff…	McCormack, Gavin; Lewin, Gill; McCormack, Brandi; Helmes, Edward; Rose, Elizabeth; Naumann, Fiona	Pilot study comparing the influence of different types of exercise intervention on the fear of falling in older adults. [References].	10.1111/j.1741-6612.2004.00034.x
719	The reasons for sources of inactivity among older adults can be both physical and psychological. Fear of falling is a common psychological source of restricted activity. The efficacy of a group intervention to reduce fear of falling and associated activity restriction was established in a randomized controlled trial with 216 older adults (aged 60-100 yrs). The objective of this analysis was to in…	Tennstedt, Sharon L; Lawrence, Renee H; Kasten, Linda	An intervention to reduce fear of falling and enhance activity: Who is most likely to benefit? [References].	10.1080/036012701750194969
728	Background and purpose. Aquatic Exercise (AE) is widely used in older adults as a preventive and therapeutic aid for several health issues. This study assessed the impact of an AE program in a community setting on balance, risk of falls, fear of falling, and health-related quality of life (HRQOL) in older adults. Methods. Participants (N = 187, 128 women, 59 men, 60-86 years), volunteered to part…	SÃ¡ C,Palmeira AL	Results of an Aquatic Exercise Program on Balance, Risk of Falls, Fear of Falling, and Quality of Life in Older Adults
731	Background: Falls in older adults can cause severe physical injuries leading to activity restriction and subsequently adding to financial burden. Objectives: The objectives of our study were to assess the fear of falling in older adults living in old-age home, to implement cost-effective environmental modifications in old-age home, and to assess the relationship of fear of falling with activity l…	Varshneya H,Sonawane JV	Implementation of Environmental Modifications in Reducing Fear of Falling and Studying its Relationship with Activity Level and Activity Restriction among Older Adults Living in Old-Age Home: A One-Arm Interventional Study	10.4103/ijoth.ijoth_3_20
755	Objectives: To evaluate the efficacy of a program on the basis of balance exercises on gait, balance, functional mobility, fear of falling, and falls in prefrail older women at risk of falling. Methods: Thirty older women were randomly distributed for an experimental (EG) or a control group (CG). Assessments were performed of gait (GAITRite), balance, and functional mobility with the sit-to-stand…	Arantes PM,Dias JM,Fonseca FF,Oliveira AM,Oliveira MC,Pereira LS,Dias RC	Effect of a Program Based on Balance Exercises on Gait, Functional Mobility, Fear of Falling, and Falls in Prefrail Older Women	10.1097/TGR.0000000000000056
758	The fear of falling in older people can affect health, well-being, care needs and quality of life. Fallmonitoring equipment that can automatically raise a call for assistance is increasingly being developed, and may reduce the fear of falling. This study sought to discover the views of users and providers on technology of this type of and to quantify the impact fall detectors have on the fear of …	Brownsell S,Hawley M	Fall detectors: do they work or reduce the fear of falling?	10.1108/14608790200400005
765	Common balance disorders causing symptoms of vertigo and unsteadiness can place an individual at risk of falling. Falls are a serious health concern that can greatly impact quality of life. Older individuals who have experienced a fall or near fall often develop a fear of falling. Appropriate intervention programs designed to reduce fear of falling are lacking. The present study determined the ef…	Honaker JA	A team approach risk of falling assessment and remediation program for community dwelling older adults with a fear of falling and balance disorders
768	Guided by Orem's (1995) self-care deficit nursing theory and motor learnirig theory (Schmidt & Lee, 1999), the purposes of this study were (a) to ascertain if there were improvements in preexercise to postexercise measures of balance, functional mobility, fear of falling, and self-assessed health among older women who participated in structured Tai Chi classes for 3 months; and (b) to determine i…	Taggert HM	Tai Chi, balance, functional mobility, fear of falling, and health perception among older women
777	Virtual reality environments have long been used in studies related to architecture simulation. The main objective of this paper is to measure the sense of presence that different virtual reality devices provide to users so as to evaluate their effectiveness when used to simulate real environments and draw conclusions of people's behaviors when using them. The study also aims at investigating, in…	Eloy, Sara; Ourique, Lazaro; Woessner, Uwe; Kieferle, Joachim; Schotte, Wolfgang	How Present am I Three virtual reality facilities testing the fear of falling
779	Background. Multi-component group exercise programs are shown to prevent and reduce falls in older adults, with judo training producing positive effects on balance and bone health. Fear of falling (FoF) and negative feelings could lead to a decrease in physical activity, self-esteem, confidence, strength, and balance with advancing age. In contrast, enjoyment, motivation, and feelings of personal…	Ciaccioni, Simone; Pesce, Caterina; Capranica, Laura; Condello, Giancarlo	Effects of a judo training program on falling performance, fear of falling and exercise motivation in older novice judoka	10.14589/ido.21.3.2
780	Background: The aim of the research was to analyze the effects of an intervention program based on Adapted Utilitarian Judo (AUJ) to teach fall control, over fear of falling syndrome (FOF) in a group of older adults. Method: A quasi-experimental design (pre-post measurement) was adopted, with a healthy and pre-fragile sample of 19 subjects in the experimental group and 11 subjects in the control …	Carmen Campos-Mesa, Maria; DelCastillo-Andres, Oscar; Toronjo-Hornillo, Luis; Castaneda-Vazquez, Carolina	The Effect of Adapted Utilitarian Judo, as an Educational Innovation, on Fear-of-Falling Syndrome	10.3390/su12104096
781	Fear of falling, self-perception of health, and participation in physical activity programs have been associated with several variables related to health and performance in older adults. The purpose of this study was to evaluate self-perception of health and fear of falling in older adult participants and non-participants of physical activity programs, and to verify the relationship between these…	da Silva, Carolina Kruleske; Trelha, Celita Salmaso; da Silva Junior, Rubens Alexandre	Fear of falling and self-perception of health in older participants and non-participants of physical activity programs	10.1590/S1980-65742013000400014
782	It is known that elderly who fall can suffer serious injuries. The American Geriatrics Society Panel on Falls Prevention has included in its specific recommendations for single intervention exercises including a component of balance training. Studies have shown that training programs such as tai chi, biofeedback, and virtual reality training can improve balance in elderly people (Nyberg et al., 2…	Giotakos, Orestis; Tsirgogianni, Katerina; Tarnanas, Ioannis	A virtual reality exposure therapy (VRET) scenario for the reduction of fear of falling and balance rehabilitation training of elder adults with hip fracture history	10.1109/ICVR.2007.4362157
787	Fear of falling (FoF) results in social, functional, physical, and psychological symptoms, including secondary disorders, such as depression and general anxiety disorder (GAD). A vicious cycle develops, where symptoms maintain and reinforce FoF and its consequences, including increasing the risk of falling. In this position paper, we suggest screening for FoF using the falls efficacy scale intern…	Lenouvel, Eric; Novak, Lan; Biedermann, Andreas; Kressig, Reto W.; Kloppel, Stefan	Preventive treatment options for fear of falling within the Swiss healthcare system A position paper	10.1007/s00391-021-01957-w
808	The aim of this study is to determine the effect of fall prevention education given to patients with scheduled total knee arthroplasty (TKA) on their fear of falling in the postoperative period. The study had a quasi-experimental design. The study sample included 70 patients. Data were gathered with a patient characteristics form and the Falls Efficacy Scale-International (FES-I) at face to face …	Kaya, Cigdem; Bilik, Ozlem	The effect of fall prevention education on fear of falling in patients with scheduled total knee arthroplasty: a quasi-experimental study	10.1080/03601277.2022.2059236
813	Postural impairment is one of the most disorders in patients with multiple sclerosis (MS), while fear of falling can exacerbate it in these patients. One of the leading causes of postural impairment and fear of falling in patients with MS is the cerebellum region's abnormalities, which may be modulated by cerebellar anodal transcranial direct current stimulation (a-tDCS). The present study aimed …	Ehsani, Fatemeh;Ahmadi, Morteza;Masoudian, Nooshin;Jaberzadeh, Shapour	Priming of postural training with cerebellar anodal transcranial direct current stimulation for its effects on postural balance and fear of falling in patients with multiple sclerosis: A randomized, double-blind, sham-controlled study	10.1016/j.jocn.2022.03.025
820	Objectives Falling is common among the elderly which can lead to dependency, reduced self-efficacy, depression, reduced quality of life, and impose costs on the individual, family and society. The present study aims to evaluate the effect of a collaborative care training program on fear of falling in the elderly. Methods & Materials This quasi-experimental study was conducted on 72 older people a…	Mirlohi, Elham Sadat;Keshvari, Mahrokh;Mohammadi, Eesa	Effect of a Collaborative Care Training Program on Fear of Falling in the Elderly	10.32598/sija.16.2.2982.1
827	Aims Falls are one of the most common health problems for persons over 60 years old. The elderly person will suffer from physical, mental-psychological, and social problems after falling. The aim of the present study was to determine the effect of educational intervention on fear of falling in the elderly people in Ahvaz. Materials & Methods This study was a randomized controlled clinical trial w…	Alipour, N.;Dastoorpour, M.;Araban, M.	Effect of educational intervention on fear of falling in the elderly people: A randomized cluster trial	10.29252/jech.7.3.145
832	Purpose: To evaluate the effect of using lavender oil as an olfactory stimulus with vestibular rehabilitation (VR) on balance, fear of falling down, and activities of daily living of people with multiple sclerosis. Methods: Forty participants were randomly assigned into experimental and control groups. The experimental group did the VR exercises while smelling the lavender oil scents. The control…	Seddighi-Khavidak, Maryam;Tahan, Nahid;Akbarzadeh-Baghban, Alireza	Comparing the effects of vestibular rehabilitation with and without lavender oil scents as an olfactory stimulus on balance, fear of falling down and activities of daily living of people with multiple sclerosis: a randomized clinical trial	10.1080/09638288.2020.1858352
836	Fear of falling down is common among older people because it occurs on average in 50% of those who have fallen in the previous year. Our main aim was to investigate the reduction of FOF in elderly fallers using a virtual reality exposure therapy. To pursue this aim we developed a virtual reality exposure therapy system to clarify the following two experiments, let the subject wear it and watch it…	Tsujishita, Morihiro;Noborio, Hiroshi;Masutani, Yashuhiro;Koeda, Masanao;Onishi, Katsuhiko	The efficacy of virtual reality exposure therapy for fear of falling (fof) in the elderly	10.1007/978-3-030-49065-2_13
839	Background and Purpose - Research has shown that balance training is effective for reducing the fear of falling in individuals with a history of stroke. In this study, we evaluated (1) whether cognitive behavior therapy could augment the beneficial effects of task-oriented balance training (TOBT) in reducing the fear of falling in chronic stroke survivors and (2) whether it could, in turn, reduce…	Liu, Tai Wa;Ng, Gabriel Y.F.;Chung, Raymond C.K.;Ng, Shamay S.M.	Decreasing Fear of Falling in Chronic Stroke Survivors through Cognitive Behavior Therapy and Task-Oriented Training	10.1161/STROKEAHA.118.022406
842	Background & Aim: Falling is a serious problem in the elderly population, with many physical, psychological, social and economic consequences. The fear of falling has been considered an activity limiting condition, which can lead to a reduction in the quality of life of the elderly people. The study aimed to determine effect of fall care behaviors training on fear of falling among the elderly peo…	Mozaffari, Naser;Mohammadi, Mohammad Ali;Samadzadeh, Samira	Effect of fall care behaviors training on fear of falling among the elderly people referred to health centers: A double-blind randomized clinical trial
844	Objectives: The aim of this study was to determine the effect of Pilates exercise on Fear of Falling (FOF) among elderly women. Methods: The present study is a clinical trial that was conducted on 44 elderly women aged between 60-80 years. Subjects were recruited through the convenience sampling method and were then randomly divided into two groups of inference viz. pilates exercise group, the me…	Badiei, Mahsa;Shahboulaghi, Farahnaz Mohammadi;Hosseini, Mohammad Ali;Norouzi, Mahdi;Nazari, Shima	Effect of Pilates exercise on fear of falling in Iranian elderly women	10.29252/nrip.irj.15.4.389
848	The aim of this study was to investigate the effect of musculoarticular strengthening exercise for 8 weeks on joint function, fear of falling and health-related quality of life in community-based elderly. This study was a one group quasi-experimental study. Study participants were 52 older adults with knee osteoarthritis. The Korean Western Ontario and McMaster Universities' Osteoarthritis Index …	Kim, Younghee	Effects of musculoarticular strengthening exercise on K-WOMAC, fear of falling and HRQOL in elderly with the knee osteoarthritis
854	[Purpose] This study investigated the effects of a multifactorial fall prevention program on balance, gait, and fear of falling in stroke patients. [Subjects] Twenty-five stroke patients were divided randomly into multifactorial fall prevention program group (n=15) and control treadmill group (n=10). [Methods] All interventions were applied for 30 min, five times per week, for five weeks. The fal…	Jung, Younuk;Lee, Kyeongbong;Shin, Seonhae;Lee, Wanhee	Effects of a multifactorial fall prevention program on balance, gait, and fear of falling in post-stroke inpatients	10.1589/jpts.27.1865
856	Objectives: Balance disorder is one of the most common problems after stroke causes falling and fear of falling in some patients. The balance based video games are newly used in people with motor problems. It is very important to use different interventions for balance issues. The aim of this study is to determine the effectiveness of videogame on balance and fear of falling in one participant. M…	Monfared, Neshat Rahimi S.;Mehraban, Afsoon Hassani;Boroumand, Samira	Effectiveness of videogames on balance and fear of falling in chronic stroke patient
871	Purpose: To investigate the influence of ADL and IADL training based on Modified Fall Efficacy Scale (MFES) scores on fear of falling of hospitalized elderly patients. Subjects: This study was conducted with 64 hospitalized elderly patients as subjects. Methods: The patients were divided into 2 groups: intervention group, 33; control group, 31. The magnitude of changes in MFES scores before and a…	Suzuki, Tetsu;Hirata, Junya;Yamamoto, Tomoyo;Takahashi, Masahiro;Ohtsuki, Keisuke;Watanabe, Susumu	Can ADL and IADL training based on the results of the fall efficacy scale reduce fear of falling of elderly inpatients?	10.1589/rika.25.987
879	This study evaluated the effectiveness of the community-based Exercise for Balance Improvement Program (ExBP) in improving dynamic balance (DB) and static balance with compromised sensations and reducing fear of falling (FF) among older nonfallers. Sixty-one participants (70 +/- 3 years) at risk for falling were randomly allocated to receive ExBP practice for 16 weeks, Tai Chi (TC), or no treatme…	Zhao, Yanan; Chung, Pak-Kwong; Tong, Tomas K	Effectiveness of a Community-Based Exercise Program on Balance Performance and Fear of Falling in Older Nonfallers at Risk for Falling: A Randomized, Controlled Study.	10.1123/japa.2015-0224
883	OBJECTIVE: To evaluate the effects of a new, individually adjusted, progressive and specific balance group training programme on fear of falling, step execution, and gait in healthy elderly people with fear of falling and tend to fall. DESIGN: Randomized controlled trial. SETTING: The study was conducted in Stockholm County, Sweden. SUBJECTS: Fifty-nine community dwelling elderly people were recr…	Halvarsson, Alexandra; Oddsson, Lars; Olsson, Elisabeth; Faren, Elin; Pettersson, Anna; Stahle, Agneta	Effects of new, individually adjusted, progressive balance group training for elderly people with fear of falling and tend to fall: a randomized controlled trial.	10.1177/0269215511411937
907	BACKGROUND: Fear of falling and environmental barriers in the home are two major factors that cause the incidence of falling. Poor visibility at night is one of the key environmental barriers that contribute to falls among older adult residents. Ensuring their visual perception of the surroundings, therefore, becomes vital to prevent falling injuries. However, there are limited works in the liter…	Luo, Yue; Lu, Xiaojie; Grimaldi, Nicolas S; Ahrentzen, Sherry; Hu, Boyi	Salient Targets and Fear of Falling Changed the Gait Pattern and Joint Kinematic of Older Adults.	10.3390/s22239352
925	In older populations, falls are responsible for decrease autonomy and increased pain and injuries. With aging, fall risk is multifactorial and associated with sarcopenia, impaired balance, falls themselves and psychological factors such as fear of falling. The objectives of the present study were: (a) to test the effects of a short multicomponent physical exercise program on fall risk and fear of…	Philippe, Antony G; Goncalves, Aurelie; Martinez, Christophe; Deshayes, Maxime; Charbonnier, Elodie	Can an Eight-Session Multicomponent Physical Exercise Program Reduce Fall Risk and Fear of Falling among the Elderly?.	10.3390/ijerph19148262
933	OBJECTIVES: The first objective was to evaluate clinical data from a multi-component fall prevention program. The second objective was to explore the relationship between physical function and fear of falling (FoF). METHOD(S): Adults (N = 287, mean age = 76 years) who participated in the Building Balance Program between 2011-2020 were assessed with five physical function measures and two FoF meas…	Begin D.; Janecek M.; Macedo L.G.; Richardson J.; Wojkowski S.	The relationship between fear of falling and functional ability following a multi-component fall prevention program: an analysis of clinical data.	10.1080/09593985.2022.2137384
937	BACKGROUND: Traditional face-to-face cognitive behavioural therapy (CBT) has been successful at reducing fear of falling (FOF) in older people but can be labour-intensive and costly. Online CBT has been suggested as a cost-effective alternative but has not yet been tested in the context of FOF. This study evaluates the effectiveness of a readily available, self-guided and generalised online CBT p…	Lim M.L.; Tran M.; van Schooten K.S.; Radford K.A.; O'Dea B.; Baldwin P.; Delbaere K.	A Self-Guided Online Cognitive Behavioural Therapy to Reduce Fear of Falling in Older People: a Randomised Controlled Trial.	10.1007/s12529-022-10105-6
940	Falls are a frequent, serious health issue in the elderly population with serious implications. The study has discovered several risk factors. There are multiple options to manage falls. One of the best managements to prevent falls is exercise. However, there is no strong evidence exists on which exercises are the best for the prevention of falls and improvement of balance. This study aims to ide…	Tamilnidhi P.K.; Anandh V.; Arunachalam P.	EFFICACY OF AUGMENTED EXERCISES ON FEAR OF FALLING IN ELDERLY POPULATIONS.	10.14704/NQ.2022.20.11.NQ66783
956	Physical activity has been indicated as a potential strategy to counteract osteoporosis (OP). This study of post-menopausal women with osteoporotic vertebral fractures investigated the effect of an adapted physical activity (APA) program on two serum bone turnover biomarkers (Bone Alkaline Phosphatase, B-ALP and C-terminal telopeptide of type 1 collagen, CTX-1), functional capacity (6-Minutes Wal…	Maffei, Francesca; Masini, Alice; Marini, Sofia; Buffa, Angela; Malavolta, Nazzarena; Latessa, Pasqualino Maietta; Dallolio, Laura	The Impact of an Adapted Physical Activity Program on Bone Turnover, Physical Performance and Fear of Falling in Osteoporotic Women with Vertebral Fractures: A Quasi-Experimental Pilot Study	10.3390/biomedicines10102467
959	Background: Trunk performance-based therapies are important in the Multiple Sclerosis (MS) rehabilitation process since they have been associated with balance, trunk performance, fall prevention, and walking capacity. Kinesio taping (KT) is a popular approach that has recently been used to treat a variety of musculoskeletal and neuromuscular impairments. Therefore, the aim of this single-blind, r…	Yasa, Mustafa Ertugrul; Ozkan, Taskin; Unluer, Nezehat Ozgul; Celenay, Seyda Toprak; Anlar, Omer	Core stability-based balance training and kinesio taping for balance, trunk control, fear of falling and walking capacity in patients with multiple sclerosis: A randomized single-blinded study	10.1016/j.msard.2022.104178
960	A decrease in mobilization during hospitalization leads to a decline in physical function for older patients, and nurses play a critical role in mobility promotion. The purpose of this pilot study was to examine the feasibility of Nurse Driven Mobility Intervention (NDMI) in improving activities of daily living, mobility, fear of falling, balance performance, and maladaptive fall risk appraisal u…	Pan, Yawen;Thiamwong, Ladda;Xie, Rui	The effects of nurse driven mobility intervention (NDMI) on activities of daily living, mobility, fear of falling, and balance performance in hospitalized older patients: A pilot study	10.1016/j.gerinurse.2022.12.006
963	Background: Fear of falling is one of the factors that threaten the quality of life in old age and increases the risk of falling by limiting physical activity. The purpose of this study was to investigate the effect of balance training on the efficacy of fear of falling and the rate of falling in older women. Methods: In this randomized controlled trial, 70 aging women with a fear of falling were…	Soleimani, Raheleh;Alvandi, Homeira;Azari, Nastaran;Mobasheri, Marziyeh;Hasanzadeh, Akbar;Bagherikholenjani, Fahimeh	Impact of Balance Training on Fear of Falling and Fall Rate in Older Women	10.34172/jech.2022.23
