# Supplementary material for: Fear of falling: Scoping review and topic analysis using natural language processing
Source: PLoS One. 2023 Oct 31;18(10):e0293554. doi: 10.1371/journal.pone.0293554 (PMC10617702; doi:10.1371/journal.pone.0293554)
Supplement: S5 File — (XLSX) [file pone.0293554.s005.xlsx]

## Sheet: Measures
id	Abstract	Authors	Title	doi
50	BACKGROUND: Fear of falling (FoF) and physical activity (PA) are important psychological and behavioral factors associated with falls. No instrument quantifies the link between these two factors to evaluate the risk of falls. We aimed to design a scale linking FoF with PA (Composite Activities-specific Risk of Falls Scale, CARFS) for people with various disability levels. METHODS: First, we desig…	Wang, Jing X; Chen, Lin Y; Jiang, Yan N; Ni, Ling; Sheng, Jie M; Shen, Xia	Establishing content validity for a composite activities-specific risk of falls scale:linkage between fear of falling and physical activity.	10.1186/s12877-021-02211-z
70	BACKGROUND: Fear of falling is highly prevalent in older adults and associated with numerous negative health events. The main objective of this study was to validate a scale to assess fear of falling, based on performance in real situation (Perform-FES), in a hospitalized geriatric population. METHODS: In this cross-sectional study, 55 patients (mean age: 85.3 years; 58% women) hospitalized in a …	Ferrer Soler, Cecilia; Cuvelier, Clemence; Hars, Melany; Herrmann, Francois R; Charpiot, Adrienne; Ducharne Wieczorkiewicz, Catherine; Bruyere, Olivier; Beaudart, Charlotte; Zekry, Dina; Gold, Gabriel; Trombetti, Andrea	Validation of the Perform-FES: a new fear of falling scale for hospitalized geriatric patients.	10.1007/s40520-020-01726-6
73	BACKGROUND: Identifying patients with maladaptive fear of falling (FOF) is important in the rehabilitation phase after serious fall. The 6-item Fear of Falling Questionnaire-revised (FFQ-R) was seen as promising measurement instrument as it evaluates FOF in a broader way than the one-item-question and independent of physical activities. AIM: The purpose of the analysis was to evaluate the psychom…	Dautel, Anja; Gross, Michaela; Abel, Bastian; Pomiersky, Rebekka; Eckert, Tobias; Hauer, Klaus; Schaufele, Martina; Buchele, Gisela; Becker, Clemens; Pfeiffer, Klaus	Psychometric properties of the German version of the Fear of Falling Questionnaire-revised (FFQ-R) in a sample of older adults after hip or pelvic fracture.	10.1007/s40520-020-01657-2
75	OBJECTIVE: Physical exercise is associated with many health benefits. Especially for older adults it is challenging to achieve an appropriate adherence to exercise programs. The outcome expectations for exercise scale 2 (OEE-2) is a 13-item self-report questionnaire to assess negative and positive exercise outcome expectations in older adults. The aim of this study was to translate the OEE-2 into…	Gross, Michaela; Lindemann, Ulrich; Kampe, Karin; Dautel, Anja; Kohler, Michaela; Albrecht, Diana; Buchele, Gisela; Hautzinger, Martin; Becker, Clemens; Pfeiffer, Klaus	German version of the outcome expectations for exercise scale-2 : Psychometric properties in geriatric patients after hip or pelvic fractures with fear of falling.	10.1007/s00391-020-01753-y
77	PURPOSE: This study aimed to translate and adapt the Fear of Falling Avoidance Behavior Questionnaire (FFABQ) for Turkish culture and to evaluate the psychometric properties of FFABQ-Turkish in community-dwelling older adults. METHODS: Eighty community-dwelling older adults (41 females) were assessed using the FFABQ-Turkish, Activities-specific Balance Confidence Scale (ABC). Fall history and sev…	Acaroz Candan, Sevim; Demircioglu, Arzu; Sahin, Ulku Kezban	Cross-cultural adaptation and psychometric properties of the Fear of Falling Avoidance Behavior Questionnaire in Turkish community-dwelling older adults.	10.1080/09638288.2020.1734674
78	BACKGROUND AND PURPOSE: The Survey of Activities and Fear of Falling in the Elderly (SAFE) was originally developed in English to determine the level of fear of falling and its interactions with activities of daily living. The purpose of this study was to translate and cross-culturally adapt the SAFE instrument into Turkish and investigate its psychometric properties. PARTICIPANTS: One hundred el…	Ersoz Huseyinsinoglu, Burcu; Tufekcioglu, Zeynep; Birinci, Tansu; Demirdag, Filiz	The Reliability and Validity of the Turkish Version of the Survey of Activities and Fear of Falling in the Elderly.	10.1519/JPT.0000000000000260
101	OBJECTIVES: Fear of falling (FOF) is common in older persons and related to negative outcomes. This study aimed to investigate the relationship between 2 FOF measures: the Falls Efficacy Scale-International (FES-I) and the single question on FOF and activity restriction (SQ-FAR). Factors associated with disagreement between the 2 measures were further examined. DESIGN: Cross-sectional study. SETT…	Belloni, Giulia; Bula, Christophe; Santos-Eggimann, Brigitte; Henchoz, Yves; Seematter-Bagnoud, Laurence	A Single Question as a Screening Tool to Assess Fear of Falling in Young-Old Community-Dwelling Persons.	10.1016/j.jamda.2020.01.101
131	INTRODUCTION: Activity restriction due to fear of falling is a common problem after a stroke. It can lead to deteriorated physical condition, restricted social participation and deprived quality of life. The Survey of Activities and Fear of Falling in the Elderly (SAFE) was developed to assess these difficulties, and its utility has been demonstrated among the older adults and older people with P…	Liu, Tai-Wa; Ng, Shamay S M	The reliability and validity of the Survey of Activities and Fear of Falling in the Elderly for assessing fear and activity avoidance among stroke survivors.	10.1371/journal.pone.0214796
144	This current study investigated the construct validity and reliability of the Geriatric Fear of Falling Measure (GFFM) among community-dwelling older adults in the United States. Eighty-eight participants were assessed on the GFFM together with demographics, falls, and fear of falling and falls-efficacy measures at baseline and an 8-week follow-up visit. Cronbach's alpha, regression analyses, and…	Chen, Tuo-Yu; Edwards, Jerri D; Janke, Megan	Examination of the Psychometric Properties of the Geriatric Fear of Falling Measure Among Community-Dwelling Older Adults in the United States.	10.1177/0733464817716969
171	PURPOSE: Investigate the psychometric properties of the Swedish version of the Falls Efficacy Scale-International (FES-I). METHOD: Cross-sectional study. Community-dwelling older adults with self-reported balance deficits and fear of falling were recruited from an ongoing randomised controlled study to evaluate the psychometric properties of the FES-I using Rasch model analysis. RESULTS: The Rasc…	Halvarsson, Alexandra; Stahle, Agneta	Psychometric properties of the Swedish version of the Falls Efficacy Scale-International for older adults with osteoporosis, self-reported balance deficits and fear of falling.	10.1080/09638288.2017.1347210
179	BACKGROUND AND PURPOSE: Falls are problematic for people living with neurological disorders and a fear of falling can impact on actual falls. Fear of falling is commonly assessed using the Falls Self-Efficacy Scale International (FES-I) or the Activities-specific Balance Confidence (ABC) Scale. These scales can predict risk of falling. We aimed to validate the FES-I and the ABC in persons with dy…	Boyce, M J; Lam, L; Chang, F; Mahant, N; Fung, V S C; Bradnam, L	Validation of Fear of Falling and Balance Confidence Assessment Scales in Persons With Dystonia.	10.1097/NPT.0000000000000198
229	Fear of falling (FOF) creates a psychological barrier to performing activities for many older adults. The negative impact of fear of falling increases risk of curtailment of activities, future falls, and injury. The specific aim for this study was to investigate the relationship between two fear of falling measures used in clinical research, the FOF Likert scale and Falls Self Efficacy Scale-Inte…	Greenberg, Sherry A; Sullivan-Marx, Eileen; Sommers, Marilyn Lynn S; Chittams, Jesse; Cacchione, Pamela Z	Measuring fear of falling among high-risk, urban, community-dwelling older adults.	10.1016/j.gerinurse.2016.08.018
267	BACKGROUND: Although fear of falling is prevalent among older adults recovering from hip fracture, current instruments are inadequate due to focus on specific situations and measurement of self-efficacy rather than fear. METHODS: The authors revised and tested a form of the Fear of Falling Questionnaire with three groups of older adults: 405 recovering from hip fracture, 89 healthy community dwel…	Bower, Emily S; Wetherell, Julie Loebach; Merz, C Caroline; Petkus, Andrew J; Malcarne, Vanessa L; Lenze, Eric J	A new measure of fear of falling: psychometric properties of the fear of falling questionnaire revised (FFQ-R).	10.1017/S1041610214001434
286	BACKGROUND: the Falls Efficacy Scale-International (FES-I) is a widely used measure of fear of falling that assesses concerns with respect to falls over a range of physical and social activities. In the original validation study, the methods used (self-selection by participants) were likely to over-represent those with a higher educational level and socio-economic grouping. In addition, the facto…	Hill, Harry; McMeekin, Peter; Parry, Steve W	Does the falls efficacy scale international version measure fear of falling: a reassessment of internal validity using a factor analytic approach.	10.1093/ageing/afu059
288	BACKGROUND: Fear of falling (FOF) is commonly experienced in people with Parkinson's disease (PD). It is a predictor of recurrent falls, a barrier to physical exercise, and negatively associated with health-related quality of life. A variety of rating scales exist that assess different aspects of FOF but comprehensive head-to-head comparisons of their psychometric properties in people with PD are…	Jonasson, Stina B; Nilsson, Maria H; Lexell, Jan	Psychometric properties of four fear of falling rating scales in people with Parkinson's disease.	10.1186/1471-2318-14-66
324	OBJECTIVE: To gain a deeper understanding of the content of 4 fear of falling (FOF) rating scales by linking them to the International Classification of Functioning, Disability and Health (ICF). DESIGN: Linking study according to the ICF linking rules. SETTING: Not applicable. PATIENTS: Not applicable. METHODS: The rating scales were the Falls Efficacy Scale-International (FES-I), the Swedish ver…	Bladh, Stina; Nilsson, Maria H; Carlsson, Gunilla; Lexell, Jan	Content analysis of 4 fear of falling rating scales by linking to the international classification of functioning, disability and health.	10.1016/j.pmrj.2013.01.006
330	Fragility fractures, or fractures occurring from a low-trauma event, are extremely prevalent among the elderly population worldwide and associated with significant mortality and morbidity. This study evaluated the relationship between FES-I Fear of Falling Survey results, self-reported activity restrictions via the SF-36 survey, and scores recorded by portable, inexpensive clinical assessment too…	Wee, Corinne E; Ames, Tyler D; Le, Khoi M; Wang, Tiffany; Phieffer, Laura S; Quatman, Carmen E	Fear of Falling Correlates with Subtle Neuromuscular Balance and Strength Deficits of Fragility Fracture Patients.
374	BACKGROUND: Measures of fear of falling have not yet been validated in patients with dementia, leaving a methodological gap that limits research in a population at high risk of falling and fall-related consequences. OBJECTIVE: The objectives of this study are to determine: (1) the validity of the 7-item Short Falls Efficacy Scale International (Short FES-I) in geriatric patients with and without …	Hauer, Klaus A; Kempen, Gertrudis I J M; Schwenk, Michael; Yardley, Lucy; Beyer, Nina; Todd, Chris; Oster, Peter; Zijlstra, G A Rixt	Validity and sensitivity to change of the falls efficacy scales international to assess fear of falling in older adults with and without cognitive impairment.	10.1159/000320054
405	BACKGROUND: Several approaches have emerged for measuring self-reported fear of falling. A comparison of measurement scales' psychometric properties is needed for researchers to choose the proper scale for their study. OBJECTIVES: To compare the psychometric properties of the Falling Efficacy Scale (FES), the Activities-Specific Balance Confidence Scale (ABC) and the Geriatric Fear of Falling Mea…	Huang, Tzu-Ting; Wang, Woan-Shyuan	Comparison of three established measures of fear of falling in community-dwelling older adults: psychometric testing.	10.1016/j.ijnurstu.2009.03.010
421	OBJECTIVES: To compare the psychometric properties of the Activities-specific Balance Confidence Scale (ABC) and the Survey of Activities and Fear of Falling in the Elderly (SAFE). DESIGN: Secondary analysis using baseline and 12-week data from a randomized, controlled trial on fall prevention. SETTING: Upper Midwest metropolitan area with assessments conducted in participants' homes. PARTICIPANT…	Talley, Kristine M C; Wyman, Jean F; Gross, Cynthia R	Psychometric properties of the activities-specific balance confidence scale and the survey of activities and fear of falling in older women.	10.1111/j.1532-5415.2007.01550.x
423	BACKGROUND: the 16-item Falls Efficacy Scale-International (FES-I) has been shown to have excellent reliability and construct validity. However, for practical and clinical purposes, a shortened version of the FES-I would be useful. OBJECTIVE: to develop and validate a shortened version of FES-I while preserving good psychometric properties. DESIGN: initial development of a shortened version using…	Kempen, Gertrudis I J M; Yardley, Lucy; van Haastregt, Jolanda C M; Zijlstra, G A Rixt; Beyer, Nina; Hauer, Klaus; Todd, Chris	The Short FES-I: a shortened version of the falls efficacy scale-international to assess fear of falling.
438	We present the process of further validation of the 16-item Activities-specific Balance Confidence scale (ABC-16) and a short version (ABC-6) derived by us, to assess balance confidence and fear of falling (FOF). The ABC-16 was administrated to three groups who were anticipated to have a range of balance confidence: 70 patients with higher level gait disorders (HLGDs), 68 healthy controls, and 19…	Peretz, Chava; Herman, Talia; Hausdorff, Jeffrey M; Giladi, Nir	Assessing fear of falling: Can a short version of the Activities-specific Balance Confidence scale be useful?.
448	Development of the geriatric fear of falling measure (GFFM) was based on a previous qualitative study of Taiwanese community-dwelling elders. Relevant parameters or items for assessing subscales were identified and tested in a three-stage process: item development, content validity testing and reliability testing. The GFFM was tested on two groups of community-dwelling elders in Taiwan (N=100 and…	Huang, Tzu-Ting	Geriatric fear of falling measure: development and psychometric testing.
461	A quality of life scale was developed to measure the subjective fear of falling in nursing home residents. We assessed the dimensions fear of falling, daily living and social life within a randomized controlled trial of hip protector use. The Nottingham Health Profile (NHP) was used for validation. Statistical analysis covered factor analysis, internal consistency of subscales, construct and disc…	Warnke, A; Meyer, G; Bott, U; Muhlhauser, I	Validation of a quality of life questionnaire measuring the subjective fear of falling in nursing home residents.
481	OBJECTIVE: The objective of this study is to demonstrate how a Rasch analytic approach can be used to create fear of falling measures that remain connected to the meaningful descriptions provided by the instrument items. DESIGN: The University of Illinois at Chicago Fear of Falling Measure was developed using focus groups and consists of 19 common activities designed to represent an increasing le…	Velozo, C A; Peterson, E W	Developing meaningful Fear of Falling Measures for community dwelling elderly.
487	OBJECTIVE: To examine the scaling properties and test-retest reliability of an expanded version of the Falls Efficacy Scale (FES) and to compare group differences in the scores. The expanded version focuses on more basic, primary activities of daily living (ADL), which makes the scale more suitable for subjects with moderate to low functional ability, e.g. patients with stroke. DESIGN: A test-ret…	Hellstrom, K; Lindmark, B	Fear of falling in patients with stroke: a reliability study.
492	OBJECTIVE: To evaluate the measurement properties of an expanded version of the Falls Efficacy Scale (FES)-a measure of fear of falling. The original FES measures fear on almost exclusively indoor activities, which may limit the usefulness of the scale in identifying early stages of fear of falling in active community-dwelling older people. DESIGN: Two-group convenience sample. SETTING: An outpat…	Hill, K D; Schwarz, J A; Kalogeropoulos, A J; Gibson, S J	Fear of falling revisited.
500	We developed the Falls Efficacy Scale (FES), an instrument to measure fear of falling, based on the operational definition of this fear as "low perceived self-efficacy at avoiding falls during essential, nonhazardous activities of daily living." The reliability and validity of the FES were assessed in two samples of community-living elderly persons. The FES showed good test-retest reliability (Pe…	Tinetti, M E; Richman, D; Powell, L	Falls efficacy as a measure of fear of falling.
508	The aim of this study was to translate and culturally adapt the Fear of Falling Avoidance Behavior Questionnaire (FFABQ) into Brazilian-Portuguese (FFABQ-B), and to examine its reliability and validity in Brazilian older adults. The FFABQ-B was translated and tested in 10 Brazilian older adults. We assessed 52 community-dwellers, 68.7 (+/-6.2) years, using the FFABQ-B, BERG Balance Scale, Activit…	Nunes A.C.L.; Jesus-Moraleida F.R.; Lima P.O.P.; Landers M.R.	Translation, Cross-Cultural Adaptation, and Measurement Properties of the Brazilian-Portuguese Version of the Fear of Falling Avoidance Behavior Questionnaire in Older Adults.	10.1123/japa.2021-0425
525	Objective: Fear of falling (FOF) is one of the important risk factors for falling, is higher in patients with Parkinson's disease (PD). The Survey of Activities and Fear of Falling in the Elderly (SAFFE) differs from other scales in terms of considering the accompanying activity limitation. The aim of the study was to show the psychometric properties of the Turkish version of SAFFE (SAFFE-T) in P…	Tufekcioglu Z.; Huseyinsinoglu B.E.; Bilgic B.; Hanagasi H.A.	Psychometric properties of turkish version of survey of activities and fear of falling in the elderly among patients with parkinson's disease.	10.4274/tnd.2020.96777
651	Objective: To evaluate the discriminant capacity of four Fear of Falling (FOF) rating scales in people with Parkinson's disease (PD). Method(s): The FOF rating scales were: the Falls Efficacy Scale-International (FES-I; possible scoring range 16-64, higher=worse), the Swedish version of the Falls Efficacy Scale (FES(S); 0-130, higher=better), the Activities-specific Balance Confidence scale (ABC;…	Jonasson S.B.; Lexell J.; Nilsson M.H.	Discriminant capacity of four Fear of Falling rating scales in people with Parkinson's disease.	10.3233/JPD-139905
655	Introduction: This study assesses test retest and inter-rater reliability of proxy reports of Fear of Falling (FOF) in older adults with intellectual disabilities (ID). There has been little prior investigation of the experience of Fear of Falling in older adults with intellectual disabilities (ID), yet falls are a concern. Valid and reliable measurement approaches are a particular challenge. Sca…	Foran S.; McCarron M.; McCallion P.	Test retest and inter-rater reliability of fear of falling in older adults with intellectual disabilities using proxies.	10.1007/s11845-012-0842-5
660	Aim: To assess the reliability of proxy reports of Fear of Falling (FOF) among people with intellectual disability (ID). Background(s): There has been little investigation of FOF in people with ID. Valid and reliable measurement approaches are a particular challenge. Previous studies have suggested that proxy respondents may not be reliable alternate assessors of subjective impressions and experi…	Foran S.; McCallion P.; McCarron M.	Fear of falling in older people with intellectual disabilities.	10.1111/j.1365-2788.2012.01583_2.x
679	Various scales have been developed in the last two decades to measure fear of falling (FOF). None reflect the Asian lifestyle when tested with elderly people in Hong Kong, so a relevant scale is needed to be developed. Fourteen daily tasks were identified by an expert panel when elderly people might have FOF. Focus groups were conducted using 55 participants aged 65 to 90 years to respond either …	Kuo S.L.; Nitz J.C.	Development of a new fear of falling scale in Hong Kong: An exploratory study.	10.1016/S1013-7025%2808%2970005-8
687	Objective. The purpose of this study was to review, compare, and contrast the five most frequently cited scales of balance (Performance Oriented Assessment of Balance, 'Get Up and Go,' Berg Balance Scale, Functional Reach) and Falls Efficacy (Falls Efficacy Scale) with the intent of assisting clinicians in the process of selecting an appropriate instrument for use with older adults in a clinical …	Nakamura D.M.; Holm M.B.; Wilson A.	Measures of balance and fear of falling in the elderly: A review.	10.1300/J148V15N04_02
757	Focuses on the development of the Survey of Activities and Fear of Falling in the Elderly (SAFE), to assess the role of fear of falling in activity restriction. Assessment of fear of falling; Activities included in SAFE; Information on data collected.	Lachman ME,Howland J,Tennstedt S,Jette A,Assmann S,Peterson EW	Fear of falling and activity restriction: The Survey of Activities and Fear of Falling in the..	10.1093/geronb/53B.1.P43
762	Fear of falling is one potential consequence of experiencing a fall. However, current research suggests that fear is not an inevitable outcome of falling, nor is a fall a requisite antecedent to experiencing fear. One problem with understanding fear of falling is that current measures of the construct have questionable evidence of reliability and validity. The Fear of Falling Questionnaire (FFQ),…	Dayhoff NE,Baird C,Bennett S,Backer J	Fear of falling: measuring fear and appraisals of potential harm
775	[Purpose] The fear of falling is a common problem among older people and it can lead to activity restriction and risk of future falls. A tool to assess the fear of falling in Thailand was not available; thus, it was essential to develop an appropriate questionnaire that can determine the severity of the fear of falling. [Subjects] Five hundred elderly subjects aged 60 years old or over participat…	Sangpring, Punpissa; Vongsirinavarat, Mantana; Hiengkaew, Vimonwan; Kaewkungwal, Jaranit	Development of a Geriatric Fear of Falling Questionnaire for Assessing the Fear of Falling of Thai Elders	10.1589/jpts.24.359
823	[Purpose] To confirm the clinical usefulness of the Falls Efficacy Scale-International (FES-I) for inpatients. [Participants and Methods] The FES-I scores of 84 patients with orthopedic diseases were measured when they regained the ability to walk 10 m, in order to examine the reliability and validity of the scale to predict their conditions when discharged, as well as its accuracy as a predictor…	Otani, Tomohiro;Miyata, Kazuhiro;Shinohara, Tomoyuki;Usuda, Shigeru	Reliability of the falls efficacy scale-international and its accuracy as a predictor of fear of falling at the early stage of gait recovery in inpatients with orthopedic diseases	10.1589/rika.36.587
824	Fear of falling (FOF) indicates loss of confidence in the ability to perform daily living activities without falling. Although specific questionnaires do exist to assess FOF in different patient populations, any of them targets the pediatric patients with neuromuscular diseases which falling is a frequent symptom. This study aims to present the development of a self-report FOF questionnaire for c…	Ä°pek, Canan;Yilmaz, Ã–znur;Karaduman, AyÅŸe;AlemdaroÇ§lu-GÃ¼rbÃ¼z, Ä°pek	Development of a questionnaire to assess fear of falling in children with neuromuscular diseases	10.1097/BPB.0000000000000792
859	Background: People with multiple sclerosis (MS) fall frequently, and there are few clinically valid tools to measure the risk factors for falls. We assessed the unidimensionality of the 7-item Falls Efficacy Scale-International (FES-I), a measure of fear of falling, and determined whether the 7-item FES-I is associated with recurrent falls in people with MS. Methods: Falls were counted prospectiv…	Mazumder, Rajarshi;Lambert, William E.;Nguyen, Thuan;Bourdette, Dennis N.;Cameron, Michelle H.	Fear of falling is associated with recurrent falls in people with multiple sclerosis	10.7224/1537-2073.2014-042
860	Background: Fear of falling may be related to falling during stroke onset. The Fall Efficacy Scale- International (FES-I) with excellent psychometric properties, is an instrument developed to assess patients' concerns about fallings. The aim of this study was to determine validation of this scale in Iranian patients with stroke. Methods: The "forward-backward" procedure was applied to translate t…	Azad, Akram;Mehraban, Afsoon Hassani;Mehrpour, Masoud;Mohammadi, Babak	Clinical assessment of fear of falling after stroke: Validity, reliability and responsiveness of the Persian version of the Fall Efficacy Scale-International
861	The fear of falling affects a large percentage of the elderly population. This complex fear can significantly curtail an individual's independence and diminish their overall quality of life. Initially described as merely the psychological consequence of a fall, this fear has gradually been acknowledged as a complex phenomenon within its own right. The fear of falling is not just a fear of physica…	Zak, Marek	Fear of falling among the elderly: Evaluation of the assessment methods
866	Introduction: The aim of the present study was to analyze the reliability of the Fall Risk (FR) test of the Biodex Balance SystemÂ® (BBS) platform in institutionalized elderly with fear of falling using a 12-weeks test-retest. Material and methods: Fourteen institutionalized elderly (n=14; 75.64Â±7.47 years; 74.29Â±15.52 kg) with fear of falling (FES-I score=32.57Â±7.52) participated in this stud…	Corzo, H.;HernÃ¡ndez-MocholÃ­, M. A.;TriviÃ±o-Amigo, N.;Delgado, S.;Olivares, P. R.;Adsuar-Sala, J. C.	Reliability of fall risk test of the Biodex Balance SystemÂ® platform in institutionalized elderly with fear of falling by 12 weeks test-retest	10.1016/j.rh.2012.12.001
884	BACKGROUND: A history of falls or imbalance may lead to a fear of falling, which may lead to self-imposed avoidance of activity; this avoidance may stimulate a vicious cycle of deconditioning and subsequent falls. OBJECTIVE: The purpose of this study was to develop a questionnaire that would quantify avoidance behavior due to a fear of falling. DESIGN: This study consisted of 2 parts: questionnai…	Landers, Merrill R; Durand, Cortney; Powell, D Shalom; Dibble, Leland E; Young, Daniel L	Development of a scale to assess avoidance behavior due to a fear of falling: the Fear of Falling Avoidance Behavior Questionnaire.	10.2522/ptj.20100304
906	Fear of falling is associated with a clear hazard to individual self-reliance, reduced physical activity, as well as a sense of shame and loss of self-confidence. The present study aimed to complete the applicable translation and validation protocol for the Falls Efficacy Scale-International (FES-I) tool, following its prior adaptation to ensure full compatibility with the Polish setting. The FES…	Zak, Marek; Makara-Studzinska, Marta; Mesterhazy, Agnieszka; Mesterhazy, Jacek; Jagielski, Pawel; Januszko-Szakiel, Aneta; Sikorski, Tomasz; Jaworski, Piotr; Miszczuk, Renata; Brola, Waldemar	Validation of FES-I and Short FES-I Scales in the Polish Setting as the Research Tools of Choice to Identify the Fear of Falling in Older Adults.	10.3390/ijerph192416907
936	BACKGROUND: The aim of the study was to investigate the validity and reliability of the Turkish version of the Fear of Falling Questionnaire-Revised (FFQ-R) in older adults with mild cognitive impairment (MCI) living in a nursing home. METHOD(S): The study was conducted with 107 (69 women) older adults. The participants were evaluated with the FFQ-R, the Falls Efficacy Scale (FES), the Mini-Menta…	Ozden F.; Yildiz Kizkin Z.; Ozkeskin M.	Psychometric Properties of the Turkish Version of the Fear of Falling Questionnaire-Revised (FFQ-R) in Nursing Home Residents with Mild Cognitive Decline.	10.1080/0361073X.2022.2106716
941	Background: Ankle proprioception plays a critical role in lower limb movement control. However, the relationship between ankle proprioception and fear of falling (FOF) in older people is still unclear. Objective(s): (1) This study aims to develop a new device for measuring ankle inversion proprioceptive discrimination sensitivity during walking, i.e., the Ankle Inversion Discrimination Apparatus-…	Shao X.; Wang Z.; Luan L.; Sheng Y.; Yu R.; Pranata A.; Adams R.; Zhang A.; Han J.	Impaired ankle inversion proprioception during walking is associated with fear of falling in older adults.	10.3389/fnagi.2022.946509
