# Supplementary material for: Fear of falling: Scoping review and topic analysis using natural language processing
Source: PLoS One. 2023 Oct 31;18(10):e0293554. doi: 10.1371/journal.pone.0293554 (PMC10617702; doi:10.1371/journal.pone.0293554)
Supplement: S6 File — (XLSX) [file pone.0293554.s006.xlsx]

## Sheet: Qual
id	Abstract	Authors	Title	doi
40	Fear of falling (FoF) was described as a dichotomy, whereby FoF on one hand posed a threat to the sense of security but on the other hand provided protection against harm through increased awareness and cautious behaviour. These findings contribute to a deeper understanding of FoF for women with osteoporosis. INTRODUCTION: Fear of falling is a major problem for many individuals in society and it …	Hamed, K; Roaldsen, K S; Halvarsson, A	"Fear of falling serves as protection and signifies potential danger": a qualitative study to conceptualise the phrase "fear of falling" in women with osteoporosis.	10.1007/s00198-021-06047-6
61	BACKGROUND: Falls and fear of falling (FOF) have serious adverse effects for older adults. Culturally-specific and environmentally-tailored interventions may help address the problems of falls and FOF. No such interventions are however available for use in the African context. OBJECTIVE: To explore falls and FOF among older adults in an assisted-living facility, as a foundation for developing int…	Okoye, Emmanuel Chiebuka; Akosile, Christopher Olusanjo; Maruf, Fatai Adesina; Onwuakagba, Ifeoma Uchenna; Mgbeojedo, Ukamaka Gloria	Falls and fear of falling among older adults in an assisted-living facility: A qualitative and foundational study for intervention development in a developing country.	10.1016/j.archger.2021.104375
160	BACKGROUND: Fear of falling is common among persons with Parkinson's disease and is negatively associated with quality of life. However a lack of in-depth understanding of fear of falling as a phenomenon persists. This qualitative study aimed to explore the experiences of fear of falling in persons with Parkinson's disease. METHODS: Individual interviews were performed with twelve persons with Pa…	Jonasson, Stina B; Nilsson, Maria H; Lexell, Jan; Carlsson, Gunilla	Experiences of fear of falling in persons with Parkinson's disease - a qualitative study.	10.1186/s12877-018-0735-1
173	This article describes two case studies using an interdisciplinary intervention for homebound older adults who experience fear of falling, resulting in debility and isolation. The patients discussed received separate home visits from a physical therapist (two and four visits) and psychologist (six and eight visits) and intervention components included an initial assessment of physical ability, pr…	Robinson, James B; Wetherell, Julie Loebach	An Interdisciplinary Intervention for Fear of Falling: Lessons Learned from Two Case Studies.	10.1080/07317115.2017.1325423
280	BACKGROUND: Fear of Falling (FoF) is commonly reported among older adults (up to 50%) and can impact negatively on physical and social activities, mood and quality of life. This paper explores the development, acceptability and feasibility of a cognitive behavioural therapy intervention (CBTi) for FoF. METHODS: The process evaluation of the CBTi development phase of an RCT (conducted in the UK) r…	Finch, Tracy L; Bamford, Claire; Deary, Vincent; Sabin, Neil; Parry, Steve W	Making sense of a cognitive behavioural therapy intervention for fear of falling: qualitative study of intervention development.	10.1186/1472-6963-14-436
308	PURPOSE: The purpose of this study was to investigate the impact of fear of falling (FoF) on older patients with dizziness history and their caregivers to better determine holistic needs when developing a patient-family centered approach to falling risk reduction. METHOD: A mixed-method design was used, incorporating a phenomenological qualitative approach to explore the impact of FoF in 14 patie…	Honaker, Julie A; Kretschmer, Laura W	Impact of fear of falling for patients and caregivers: perceptions before and after participation in vestibular and balance rehabilitation therapy.	10.1044/1059-0889(2013/12-0074)
321	A 65-year-old man was hospitalized with a gait disorder, obliging him to shuffle laterally(1) (video on the Neurology Web site at www.neurology.org) because of pain and proximal limb weakness. He had a gastrectomy for cancer 7 years previously, with severe vitamin D deficiency; parathormone and alkaline phosphatase were increased, with reduced serum and urine calcium and phosphate. There was redu…	Ripellino, Paolo; Terazzi, Emanuela; Bersano, Enrica; Cantello, Roberto	Adult osteomalacia: a treatable cause of "fear of falling" gait.	10.1212/WNL.0b013e318294b40f
358	Fear of falling is a well-known condition in later life. The aim of this study was to illuminate the experiences and the meaning of fear of falling in a daily-life context. The method used was a qualitative study inspired by interpretive phenomenology. In narrative interviews, five community-dwelling women over 80 years of age told about their fear of falling from a daily-life perspective. The ov…	Mahler, Marianne; Sarvimaki, Anneli	Fear of falling from a daily life perspective; narratives from later life.	10.1111/j.1471-6712.2011.00901.x
451	OBJECTIVE: To describe "fear of falling" gait. BACKGROUND: "Fear of falling" gait is a largely psychogenic gait disorder of the elderly that is often unrecognized. METHODS: Report of a representative case and clinical experience. RESULTS: "Fear of falling" gait usually begins after a fall and is characterized by a shuffling or sliding stride and an intense need to hold on for support. It appears …	Kurlan, Roger	"Fear of falling" gait: a potentially reversible psychogenic gait disorder.
454	The purpose of this study is to explore the underlying theoretical framework of managing fear of falling (FOF) among elders. A grounded theory approach was used. A purposive sample of 25 community-dwelling elders who admitted FOF was interviewed. Theoretical sampling was used to saturate the emergent concepts. Analysis of audiotaped interview transcripts generated a managing FOF process. Managing…	Huang, Tzu-Ting	Managing fear of falling: Taiwanese elders' perspective.
460	The purpose of this phenomenological study was to explore the everyday experience of community-dwelling elders, with particular attention to seniors' perceptions of safety, fear of falling, independence, and quality of life. We also aimed to identify contextual factors that influence the health of elders who had fallen and/or had a fear of falling. Data from in-depth interviews with a purposeful …	Ward-Griffin, Catherine; Hobson, Sandra; Melles, Pauline; Kloseck, Marita; Vandervoort, Anthony; Crilly, Richard	Falls and fear of falling among community-dwelling seniors: the dynamic tension between exercising precaution and striving for independence.
684	The aim of this qualitative study was to uncover why older adults experience the fear of falling and discover the perceived consequences older adults fear. Seven participants between 61 and 88 (M = 75.4, SD = 9.1) years were interviewed. It was identified that participants developed the fear of falling after they had fallen or as they aged. Six themes related to the fear of falling were revealed,…	Tischler L.; Hobson S.	Fear of falling: A qualitative study among community-dwelling older adults.	10.1300/J148v23n04_03
714	Comments on an article by Wijlhuizen et al. (see record 2007-03338-011). In Wijlhuizen et al.'s paper the authors present their findings that fear of falling is not a significant zero order predictor of number of falls in their sample, but is significant after controlling for level of activity. Their conclusion is that activity level mediates the association between fear of falling and rate of fa…	Lacherez, Philippe F; Wood, Joanne M; Kerr, Graham K	Does activity level mediate or suppress the association between fear of falling and falls? [References].	10.1016/j.ypmed.2007.08.011
742	Aims: To gain an in-depth understanding of issues expressed by survivors of stroke and their spousal caregivers related to falling and fear of falling (FoF). Methods: The phenomenological qualitative research tradition was used to conduct in-depth semi-structured interviews, which were audio recorded, transcribed verbatim, and member checked. The Activities-specific Balance Confidence Scale was e…	Da Silva CP,Carlegis M,Suchma K,Ostwald SK	Falling, Balance Confidence, and Fear of Falling After Chronic Stroke	10.3109/02703181.2014.946639
773	Falls and fear of falling (FOF) are very pervasive and debilitating problems among older adults globally. Their occurrence, expression and risk factors vary considerably across environments, cultures, races and socio-demographics. Therefore, there is need for availability of culturally- and environmentally-specific interventions to tackle them. However, there is hardly any fall and FOF interventi…	Okoye, Emmanuel Chiebuka; Akosile, Christopher Olusanjo; Maruf, Fatai Adesina; Onwuakagba, Ifeoma Uchenna; Okoye, Peter Ugochukwu; Ani, Kenneth Umezulike	Educational Intervention Guidelines For Falls And Fear Of Falling For Older Adults: a Low-Income Country's Perspective	10.1007/s12126-021-09418-w
792	Postural instability in Parkinson's disease (PD) is associated with several downstream consequences that ultimately lead to a greater risk of falling. Among the prominent downstream consequences is fear of falling (FOF), which is both common and problematic in PD. It can lead to a vicious cycle of FOF avoidance behavior that results in more sedentary behavior, physical deconditioning, and weakeni…	Landers, Merrill R.; Nilsson, Maria H.	A theoretical framework for addressing fear of falling avoidance behavior in Parkinson's disease	10.1080/09593985.2022.2029655
825	Although fear of falling is a risk factor for a fall and a leading cause of injury, morbidity, and mortality among older adults, there has been lack of attention to older adults with visual disabilities. This study aimed to examine fear of falling associated with activities of daily living in those with visual disabilities. A total of 18 older adults with visual disabilities completed a 10-point …	Kim, Hyung Nam	Older adults with visual disabilities and fear of falling associated with activities of daily living	10.1504/IJHFE.2021.115046
833	We present the case of a 42-year-old man with subacute stroke who developed remarkable fear of falling and eventually recovered with an approach based on cognitive behavioral therapy (CBT). The CBT-based approach was implemented after the patient developed significant fear of falling with exacerbated obsessive-compulsive symptoms appeared immediately after a fall. The patient's anxiety decreased …	Ohyagi, Shunya;Tatemoto, Tsuyoshi;Inoue, Seigo;Sugita, Sho;Honaga, Kaoru;Otaka, Yohei	Cognitive behavior therapy-based intervention for a subacute stroke patient with severe fear of falling: A case report	10.1097/MRR.0000000000000425
876	This study explores, through semi-structured interviews, how 25 institutionalised elderly (m = 85.8 years, SD = 7.2) talk about falls and their consequences. Qualitative analysis reveals that falls are perceived as a turning point in life and are one of the main reasons for entering an institution, along with fear of falling (FOF). Falls are considered to be unpredictable and unavoidable, their o…	Cuttelod, Therese;Piot-Ziegler, Chantal	Falls and fear of falling in institutionalised elderly: A qualitative study
896	Objective The purpose of the paper is to describe the 'fear of falling' phenomenon; to raise clinicians awareness; to consider the associated risk factors; Setting Fear of falling can be experienced in any clinical setting or within people own homes. Primary argument Individual clinicians and the treatment and care teams should consider fear of falling in people with a disordered gait or balance,…	Harding S,Gardner A	Fear of falling
950	A common ramification of fear of falling is activity restriction resulting in physical deconditioning, loss of confidence during daily activities, and decreased social interactions. With increased lifespan and prevalence of chronic comorbidities commonly found among older adults, it is important to understand the fear of falling. The purpose of this study was to gain an in-depth understanding of …	Holbein, Jennifer M	Exploring the fear of falling perspectives among older adults in a rural community.
